# Supplementary material for: Phylogenomics of a rapid radiation: is chromosomal evolution linked to increased diversification in north american spiny lizards (Genus Sceloporus)?
Source: BMC Evol Biol. 2016 Mar 22;16:63. doi: 10.1186/s12862-016-0628-x (PMC4802581; doi:10.1186/s12862-016-0628-x)
Supplement: Additional file 1 — Sequence alignment and phylogenetic trees. Full alignment of the targeted sequence capture data (541 ultraconserved elements and 44 Squamate ToL loci) with data partitions in NEXUS format. The file is compatible with multiple programs; it can be imported into BEAUti and exported in XML format for BEAST [48], executed in PAUP [83], or viewed with a text editor. Phylogenetic trees are embedded at the top of the file; these can be copied to a new file and viewed in FigTree. (ZIP 9751 kb) [file 12862_2016_628_MOESM1_ESM.zip]

Archive with 3 entries (2 files):
- Concatenated.nex
- __MACOSX/
- __MACOSX/._Concatenated.nex
