# Supplementary material for: Phylogenomics of a rapid radiation: is chromosomal evolution linked to increased diversification in north american spiny lizards (Genus Sceloporus)?
Source: BMC Evol Biol. 2016 Mar 22;16:63. doi: 10.1186/s12862-016-0628-x (PMC4802581; doi:10.1186/s12862-016-0628-x)
Supplement: Additional file 1 — Sequence alignment and phylogenetic trees. Full alignment of the targeted sequence capture data (541 ultraconserved elements and 44 Squamate ToL loci) with data partitions in NEXUS format. The file is compatible with multiple programs; it can be imported into BEAUti and exported in XML format for BEAST [48], executed in PAUP [83], or viewed with a text editor. Phylogenetic trees are embedded at the top of the file; these can be copied to a new file and viewed in FigTree. (ZIP 9751 kb) [file 12862_2016_628_MOESM1_ESM.zip › Concatenated.nex]

#NEXUS

[This is the species tree from SVDquartets; Fig 2b.
#NEXUS
begin trees;
	tree _0 = [&R] ((Gambelia_wislizenii,Liolaemus_darwinii):1.0,(((Uma_notata,(Cophosaurus_texanus,(Holbrookia_maculata,(Callisaurus_draconoides_MVZ265543,Callisaurusum_draconoides_MVZunknown):0.68):0.71):0.99):1.0,(Phrynosoma_coronatum,(Phrynosoma_solare,(Phrynosoma_asio,((Phrynosoma_mcallii,Phrynosoma_blainvillii,Phrynosoma_cerroense):0.86,(Phrynosoma_cornutum,((Phrynosoma_braconnieri,Phrynosoma_taurus,Phrynosoma_sherbrookei):0.97,(Phrynosoma_modestum,((Phrynosoma_goodei,Phrynosoma_platyrhinos):0.81,(Phrynosoma_obiculare,(Phrynosoma_ditmarsi,(Phrynosoma_hernandesi,Phrynosoma_douglasi):0.58):0.9):0.99):0.29):1.0):0.53):0.84):0.8):0.41):0.88):1.0):1.0,(Petrosaurus_thalassinus,(Uta_stansburiana,(Urosaurus_ornatus,(((Sceloporus_couchii,Sceloporus_parvus):0.99,(Sceloporus_chrysostictus,(Sceloporus_teapensis,(Sceloporus_variabilis,Sceloporus_smithi):0.64):0.94):1.0):1.0,(((Sceloporus_angustus,Sceloporus_grandaevus):0.98,((Sceloporus_siniferus_uwbm6653,Sceloporus_siniferus_mvz236299):0.9,(Sceloporus_carinatus,Sceloporus_squamosus):0.89):0.99):1.0,(Sceloporus_merriami,(((Sceloporus_nelsoni,(Sceloporus_pyrocephalus_utar53473,Sceloporus_pyrocephalus_unknown):0.67):0.93,((Sceloporus_gadoviae,Sceloporus_maculosus):0.84,(Sceloporus_ochoterenae,Sceloporus_jalapae):0.85):0.38):0.83,(((Sceloporus_vandenburgianus,Sceloporus_graciosus,Sceloporus_arenicolus):0.97,((Sceloporus_licki,(Sceloporus_hunsakeri,(Sceloporus_orcutti_rwm798,Sceloporus_orcutti_uwbm7654):0.75):0.43):1.0,((Sceloporus_zosteromus_ADG49,Sceloporus_lineatulus,Sceloporus_zosteromus_ADG74):1.0,((Sceloporus_magister_bimaculosus_dgm924,Sceloporus_magister_magister_rom14488):0.24,(Sceloporus_magister_uniformis_dgm474,(Sceloporus_magister_cephaloflavus_uwbm7395,Sceloporus_magister_uniformis_mvz162077):0.48):0.8):1.0):1.0):1.0):0.68,(((Sceloporus_melanorhinus,Sceloporus_clarkii):1.0,((Sceloporus_asper,((Sceloporus_shannonorum,Sceloporus_heterolepis):0.93,((Sceloporus_grammicus,Sceloporus_grammicus_microlepidotus):0.72,(Sceloporus_palaciosi,Sceloporus_anahuacus):0.75):0.73):1.0):0.8,((Sceloporus_megalepidurus_pictus,Sceloporus_megalepidurus):0.99,(((Sceloporus_lineolateralis,Sceloporus_jarrovii):0.97,((Sceloporus_insignis,Sceloporus_insignis_anmo1130):0.91,(Sceloporus_bulleri,(Sceloporus_torquatus_uogv2526,Sceloporus_torquatus_uwbm6600):0.64):0.96):0.81):1.0,(Sceloporus_dugesii,((Sceloporus_macdougalli,(Sceloporus_mucronatus,(Sceloporus_aureolus_jac22409,Sceloporus_aureolus_rvt54):0.47):0.88):1.0,(Sceloporus_cyanogenys,(Sceloporus_poinsettii,((Sceloporus_minor,Sceloporus_ornatus):0.17,(Sceloporus_serrifer_utar39870,Sceloporus_cyanostictus):0.08):0.83):0.77):0.69):0.62):1.0):1.0):1.0):1.0):1.0,(((Sceloporus_bicanthalis,(Sceloporus_subniger_rwb0645,(Sceloporus_aeneus,Sceloporus_subniger_rwb0686):0.75):0.68):1.0,((Sceloporus_scalaris_uwbm6589,Sceloporus_scalaris_rwb06247,(Sceloporus_aurantius,Sceloporus_unicanthalis):0.88):1.0,(Sceloporus_brownorum,(Sceloporus_slevini,(Sceloporus_chaneyi,(Sceloporus_samcolemani_rwb06263,Sceloporus_samcolemani_jjw698):0.59):0.93):0.5):1.0):1.0):1.0,(((Sceloporus_olivaceus,(Sceloporus_cautus,Sceloporus_exsul):0.37):1.0,((Sceloporus_occidentalis_mvz245697,Sceloporus_occidentalis_uwbm6281,Sceloporus_virgatus):0.99,(Sceloporus_consobrinus,((Sceloporus_undulatus,Sceloporus_woodi):0.7,(Sceloporus_tristicus,Sceloporus_cowelsi):0.87):0.26):1.0):0.98):1.0,((Sceloporus_edwardtaylori,(Sceloporus_horridus_mzfc7458,Sceloporus_spinosus):0.75):0.62,(Sceloporus_adleri,((Sceloporus_druckercolini,Sceloporus_formosus_scitulus,Sceloporus_stejnegeri):0.69,((Sceloporus_cryptus,Sceloporus_formosus_rvt76,Sceloporus_subpictus):0.05,(Sceloporus_formosus_anmo1248,(Sceloporus_internasalis,(Sceloporus_acanthinus,Sceloporus_taeniocnemis):0.64,(Sceloporus_malachiticus,Sceloporus_smaragdinus):0.71):0.98):0.04):0.93):0.63):1.0):0.65):1.0):0.55):0.99):1.0):1.0):1.0):0.26):1.0):1.0):0.98):1.0):1.0);
end;
]

[This is the time-calibrated phylogeny from BEAST; Fig 3.
#NEXUS
begin trees;
	tree BEAST = [&R] ((Gambelia_wislizenii[&rate_range={1.4001183618140677E-4,0.004588766189519332},height_95%_HPD={0.0,2.8421709430404007E-14},length_range={14.498593805077181,113.02703646616916},height_median=1.4210854715202004E-14,length_95%_HPD={46.4402313957671,85.65748771001545},height=2.003323921761395E-14,rate=2.575813091815069E-4,height_range={0.0,5.6843418860808015E-14},rate_median=2.4874423993619793E-4,length=65.4245501491073,length_median=64.79748897433419,rate_95%_HPD={1.7714777853027866E-4,3.2815160663364224E-4}]:64.739961,Liolaemus_darwinii[&rate_range={1.9386537361325745E-4,0.0034662942326706254},height_95%_HPD={0.0,2.8421709430404007E-14},length_range={9.654467159114688,113.02703646616916},height_median=1.4210854715202004E-14,length_95%_HPD={46.67806030714666,86.05308290416414},height=2.003323921761395E-14,rate=3.802410508976795E-4,height_range={0.0,5.6843418860808015E-14},rate_median=3.7150983936407966E-4,length=65.45310894300515,length_median=64.79748897433419,rate_95%_HPD={2.7139441331875205E-4,4.95392319255966E-4}]:64.739961)[&height_95%_HPD={46.69966764798452,84.81533079482256},length_range={0.3112605415419125,43.13639089185594},length_95%_HPD={7.023961805967929,29.92214365668108},height_range={15.25266077961409,113.02703646616919},rate_95%_HPD={1.8507941440358935E-4,3.9298383897562336E-4},rate_range={1.4238221316735162E-4,0.0020078806090209856},height_median=64.73996125716175,rate=2.859797296506895E-4,height=65.35755881005323,posterior=0.9916966786714686,rate_median=2.778656560195114E-4,length=18.34828758985412,length_median=18.39864218615203]:18.856306,(((Uma_notata[&rate_range={1.461917943079821E-4,0.001132236651111517},height_95%_HPD={0.0,2.8421709430404007E-14},length_range={14.912911602003819,46.74125061252515},height_median=1.4210854715202004E-14,length_95%_HPD={26.673596902892374,40.39016710309204},height=1.9988457112418985E-14,rate=2.3623699145913578E-4,height_range={0.0,5.6843418860808015E-14},rate_median=2.3368412777342564E-4,length=33.289932632475804,length_median=33.21709494392242,rate_95%_HPD={1.7606543122657283E-4,2.9826157250670044E-4}]:33.2215,((Callisaurusum_draconoides_MVZunknown[&rate_range={1.5467161324119252E-4,0.0027809035858261406},height_95%_HPD={0.0,4.263256414560601E-14},length_range={0.40211153931317534,26.47566801651375},height_median=1.4210854715202004E-14,length_95%_HPD={0.7048398921374526,2.947652800105223},height=2.0078021322808914E-14,rate=2.990968041026625E-4,height_range={0.0,7.105427357601002E-14},rate_median=2.9295563607575865E-4,length=1.7799914432283306,length_median=1.69164769952727,rate_95%_HPD={1.997548984895432E-4,4.096096258868173E-4}]:1.691491,Callisaurus_draconoides_MVZ265543[&rate_range={8.322416647811804E-5,5.34812431968654E-4},height_95%_HPD={0.0,4.263256414560601E-14},length_range={0.40211153931317534,33.806823974355694},height_median=1.4210854715202004E-14,length_95%_HPD={0.7048398921374526,2.947652800105223},height=2.0078021322808914E-14,rate=2.4856868211283427E-4,height_range={0.0,7.105427357601002E-14},rate_median=2.4415256455159946E-4,length=1.7830268611189433,length_median=1.69164769952727,rate_95%_HPD={1.629199873983399E-4,3.356109702747684E-4}]:1.691491)[&height_95%_HPD={0.7048398921374712,2.9441452732057343},length_range={7.288641383973097,26.646426406111896},length_95%_HPD={10.834988499985236,20.167022946937102},height_range={0.40211153931319643,17.49666836284929},rate_95%_HPD={1.7730661975489566E-4,3.366227823791787E-4},rate_range={1.1837638317659484E-4,4.827174667895378E-4},height_median=1.6914906258692781,rate=2.5512101239238955E-4,height=1.7682020327129173,posterior=0.9993997599039616,rate_median=2.5193008118727395E-4,length=15.509378289770313,length_median=15.379937917756187]:15.595497,(Holbrookia_maculata[&rate_range={1.4979594591703034E-4,6.832259733309229E-4},height_95%_HPD={0.0,4.263256414560601E-14},length_range={8.327965113862536,27.146812267976646},height_median=1.4210854715202004E-14,length_95%_HPD={11.199228222137846,20.346328640724273},height=1.9957180721489168E-14,rate=2.8234579100223223E-4,height_range={0.0,7.105427357601002E-14},rate_median=2.791605380860722E-4,length=15.453010123322706,length_median=15.306756204704723,rate_95%_HPD={1.935425546365505E-4,3.664348935014998E-4}]:15.142928,Cophosaurus_texanus[&rate_range={1.6907329045296997E-4,0.001037651357787271},height_95%_HPD={0.0,4.263256414560601E-14},length_range={8.327965113862536,26.653463772946473},height_median=1.4210854715202004E-14,length_95%_HPD={10.675803002840661,19.53827822760429},height=1.994865079669013E-14,rate=2.820658052059361E-4,height_range={0.0,7.105427357601002E-14},rate_median=2.778468315204316E-4,length=15.314354097672117,length_median=15.194111511392432,rate_95%_HPD={1.9539616697345765E-4,3.6732201631160854E-4}]:15.142928)[&height_95%_HPD={10.792148281568856,19.53827822760431},length_range={0.05363110902245438,12.149282815198744},length_95%_HPD={0.3219956079841193,4.099627208191523},height_range={8.327965113862547,26.653463772946495},rate_95%_HPD={1.774337019504249E-4,3.766520112843039E-4},rate_range={9.513064993651691E-5,0.0014293027538801234},height_median=15.142927714984637,rate=2.7194053468525904E-4,height=15.25466000452372,posterior=0.9054621848739496,rate_median=2.671190967263159E-4,length=2.1810928513321395,length_median=2.0330680750614576]:2.14406)[&height_95%_HPD={12.819195490146761,22.242670544224822},length_range={0.3749116449281189,28.985513529433273},length_95%_HPD={10.686999265996427,21.704008542992028},height_range={9.436892261132265,28.8333187210779},rate_95%_HPD={1.8492181324153198E-4,3.4828687062486545E-4},rate_range={1.3388196629829602E-4,0.001301782996594978},height_median=17.28698731176712,rate=2.6156925742820225E-4,height=17.434204382098144,posterior=0.9996998799519808,rate_median=2.570456799994962E-4,length=15.861967779222509,length_median=15.707967946409369]:15.934512)[&height_95%_HPD={26.706352880590188,40.40750907626888},length_range={0.7694335746064525,28.111046090333158},length_95%_HPD={2.2399033112204734,9.563107564436091},height_range={19.899421237531726,46.741250612525164},rate_95%_HPD={1.632578430598677E-4,3.4573428768221854E-4},rate_range={6.754414647634723E-5,0.0012344224432136626},height_median=33.221499592694805,rate=2.540431105906632E-4,height=33.29952523336735,posterior=0.9992997198879552,rate_median=2.505581392198239E-4,length=5.713560008277434,length_median=5.448361477322244]:5.695164,(Phrynosoma_asio[&rate_range={1.5154996227517025E-4,0.0013804092143487835},height_95%_HPD={0.0,2.8421709430404007E-14},length_range={4.2623976440490745,37.15799090516365},height_median=1.4210854715202004E-14,length_95%_HPD={20.908153230353957,31.21312232561427},height=2.0023287638681735E-14,rate=2.55369023415522E-4,height_range={0.0,5.6843418860808015E-14},rate_median=2.52382975560133E-4,length=25.78541250516405,length_median=25.734728538088696,rate_95%_HPD={1.856144315127049E-4,3.1896111105949286E-4}]:25.770738,(Phrynosoma_cornutum[&rate_range={1.7434878018587796E-4,0.0027317126295104293},height_95%_HPD={0.0,4.263256414560601E-14},length_range={7.077786692397382,34.449817773771294},height_median=1.4210854715202004E-14,length_95%_HPD={18.6941789761666,28.842142911228375},height=2.0085840420541367E-14,rate=3.0019836652861594E-4,height_range={0.0,5.6843418860808015E-14},rate_median=2.958219162863176E-4,length=23.593871528152796,length_median=23.501805621920983,rate_95%_HPD={2.2004355792456327E-4,3.7979969781831984E-4}]:23.998801,((((Phrynosoma_modestum[&rate_range={1.633193145141412E-4,5.587288733872048E-4},height_95%_HPD={0.0,4.263256414560601E-14},length_range={9.296740890810495,56.25407360651606},height_median=1.4210854715202004E-14,length_95%_HPD={12.001775170570012,19.894967490028677},height=2.0019022676282214E-14,rate=3.1745403848755624E-4,height_range={0.0,7.105427357601002E-14},rate_median=3.1324750355470954E-4,length=16.065264214650465,length_median=15.915782728840908,rate_95%_HPD={2.2870810895559435E-4,4.094967104387215E-4}]:15.392454,(Phrynosoma_goodei[&rate_range={1.1967583189598989E-4,0.0030972108719922666},height_95%_HPD={0.0,4.263256414560601E-14},length_range={0.974151945909914,31.07775162163668},height_median=1.4210854715202004E-14,length_95%_HPD={1.4135028336388789,4.214528599939484},height=2.0055985683744725E-14,rate=2.8281434512528956E-4,height_range={0.0,7.105427357601002E-14},rate_median=2.757059233702941E-4,length=2.7935872070829317,length_median=2.670888402652523,rate_95%_HPD={1.8221668811342094E-4,3.7872405285084603E-4}]:2.668098,Phrynosoma_platyrhinos[&rate_range={1.3037005064701156E-4,8.870238893250056E-4},height_95%_HPD={0.0,4.263256414560601E-14},length_range={0.974151945909914,42.026800099979624},height_median=1.4210854715202004E-14,length_95%_HPD={1.4135028336388789,4.214528599939484},height=2.0055985683744725E-14,rate=2.6830681012451505E-4,height_range={0.0,7.105427357601002E-14},rate_median=2.648202725674324E-4,length=2.816305108701159,length_median=2.670888402652523,rate_95%_HPD={1.790189702390774E-4,3.631066237882485E-4}]:2.668098)[&height_95%_HPD={1.4291554608010273,4.1955157173193385},length_range={7.372143513124829,21.228053013734694},length_95%_HPD={9.57640657375901,16.56441159698083},height_range={0.9741519459099237,6.808573177306172},rate_95%_HPD={2.0340994008869167E-4,3.700949415479535E-4},rate_range={1.5693515448447895E-4,5.010083629187609E-4},height_median=2.668098386427282,rate=2.8440299285178853E-4,height=2.7449553003213563,posterior=0.9971988795518207,rate_median=2.806781004450179E-4,length=12.996317999809877,length_median=12.912879925773142]:12.724356)[&height_95%_HPD={11.960997920817633,19.18521266923672},length_range={0.002782143197549658,7.388003630358259},length_95%_HPD={0.16762348879528943,2.8560343051455455},height_range={9.296740890810518,24.94237055732676},rate_95%_HPD={1.808298969984648E-4,3.7429088734524215E-4},rate_range={1.3939868315631615E-4,5.22498939328935E-4},height_median=15.392454242361879,rate=2.7186877465613447E-4,height=15.480572616237867,posterior=0.6805722288915567,rate_median=2.668480940445744E-4,length=1.4204435915919618,length_median=1.3180919295540594]:1.490678,((Phrynosoma_ditmarsi[&rate_range={9.252523853425782E-5,9.830640000052296E-4},height_95%_HPD={0.0,4.263256414560601E-14},length_range={5.261425739308344,24.731297916657567},height_median=1.4210854715202004E-14,length_95%_HPD={6.581194740141811,11.920047448091383},height=2.003110673641419E-14,rate=2.719982689374266E-4,height_range={0.0,7.105427357601002E-14},rate_median=2.6790171441197497E-4,length=9.321982678919657,length_median=9.241008177898404,rate_95%_HPD={1.9233562435956876E-4,3.585070418120301E-4}]:9.242066,(Phrynosoma_douglasi[&rate_range={1.6948795772643045E-4,0.003181775321005151},height_95%_HPD={0.0,4.263256414560601E-14},length_range={3.782001167418176,22.6574522365952},height_median=1.4210854715202004E-14,length_95%_HPD={4.9348165283557055,9.728115893845704},height=2.0046744931879096E-14,rate=3.102745289994776E-4,height_range={0.0,8.526512829121202E-14},rate_median=3.043132228605633E-4,length=7.324884377520468,length_median=7.248664474873429,rate_95%_HPD={2.124960407042434E-4,4.0968864549943245E-4}]:7.240364,Phrynosoma_hernandesi[&rate_range={6.480955467844218E-5,4.7418008660735604E-4},height_95%_HPD={0.0,4.263256414560601E-14},length_range={3.782001167418176,24.78281284387482},height_median=1.4210854715202004E-14,length_95%_HPD={4.9507622369771775,9.728115893845704},height=2.0045323277745925E-14,rate=2.4956503435237293E-4,height_range={0.0,8.526512829121202E-14},rate_median=2.466027542359495E-4,length=7.326860284011609,length_median=7.247377160154967,rate_95%_HPD={1.7124462959811884E-4,3.3680930001651096E-4}]:7.240364)[&height_95%_HPD={5.007325326435293,9.735480394590155},length_range={0.1759549717689346,5.6788631382045835},length_95%_HPD={0.5407737064789089,3.6610981448806186},height_range={3.782001167418187,12.850007756129344},rate_95%_HPD={1.7566837644197695E-4,3.6694335677203195E-4},rate_range={1.2329300754314042E-4,6.089837346942268E-4},height_median=7.2403638079634405,rate=2.695796513317006E-4,height=7.303481168163917,posterior=0.9943977591036415,rate_median=2.6433736883272165E-4,length=2.011328466740924,length_median=1.9059750102167912]:2.001702)[&height_95%_HPD={6.599103787890144,11.907164173322514},length_range={1.1465218865822209,11.38608977526837},length_95%_HPD={2.076696608988156,6.940544511254204},height_range={5.261425739308365,15.916446809458769},rate_95%_HPD={1.812226825926661E-4,3.707079771246549E-4},rate_range={1.3153778708157254E-4,5.1648705424869E-4},height_median=9.242065526031396,rate=2.7063907042764205E-4,height=9.317101433910308,posterior=0.9983993597438976,rate_median=2.663976711222169E-4,length=4.392925520703784,length_median=4.273651899987081]:4.406323,Phrynosoma_obiculare[&rate_range={1.558016901877498E-4,0.0016430709031556325},height_95%_HPD={0.0,4.263256414560601E-14},length_range={8.318523705120235,34.473349323624966},height_median=1.4210854715202004E-14,length_95%_HPD={10.332097973128752,17.121566811874654},height=1.9955048240289407E-14,rate=2.789754253760053E-4,height_range={0.0,7.105427357601002E-14},rate_median=2.75534326109018E-4,length=13.71204015936284,length_median=13.646815462399534,rate_95%_HPD={1.9836482593707532E-4,3.6280224087396467E-4}]:13.648388)[&height_95%_HPD={10.346541589531697,17.117136240323518},length_range={0.3234969246705255,11.0529981031451},length_95%_HPD={1.0403445197906471,5.143079966764866},height_range={8.318523705120242,22.76707135527495},rate_95%_HPD={1.8011436959656856E-4,3.7582028943107103E-4},rate_range={8.760493825440944E-5,5.80067482387972E-4},height_median=13.648388492972991,rate=2.700324732119306E-4,height=13.7100269546141,posterior=0.9983993597438976,rate_median=2.660358516689335E-4,length=3.0017662842221173,length_median=2.8890312634457764]:3.234744)[&height_95%_HPD={13.491338376251178,20.741244639443096},length_range={1.4008698107044708,10.105976164655669},length_95%_HPD={2.3704478501086967,7.172398952264828},height_range={10.52969596630534,27.146405571073075},rate_95%_HPD={1.9122567230966665E-4,3.836375266669074E-4},rate_range={1.386701141668542E-4,6.63053009532325E-4},height_median=16.88313245010732,rate=2.797908422346843E-4,height=16.974293880824675,posterior=0.9956982793117247,rate_median=2.7518785945324217E-4,length=4.586444607916296,length_median=4.4661612598570315]:4.593571,(Phrynosoma_braconnieri[&rate_range={1.2011097044326631E-4,7.853311890855225E-4},height_95%_HPD={0.0,4.263256414560601E-14},length_range={6.227570611178816,43.29827144096393},height_median=1.4210854715202004E-14,length_95%_HPD={8.565100017364415,15.418136020848292},height=2.002257681161515E-14,rate=2.565627284065828E-4,height_range={0.0,7.105427357601002E-14},rate_median=2.531725702524764E-4,length=11.974182154393265,length_median=11.875406280839755,rate_95%_HPD={1.7859013255750944E-4,3.3710435104276204E-4}]:11.874215,(Phrynosoma_taurus[&rate_range={1.5124032852871717E-4,0.0024012783960690263},height_95%_HPD={0.0,4.263256414560601E-14},length_range={1.3301879464003208,9.319601618982151},height_median=1.4210854715202004E-14,length_95%_HPD={2.518131353317794,6.161232474534134},height=2.0098635307739928E-14,rate=2.9000131035114915E-4,height_range={0.0,7.105427357601002E-14},rate_median=2.83141978812098E-4,length=4.273486024440563,length_median=4.1929714440100385,rate_95%_HPD={1.9120920897274985E-4,3.895289424128099E-4}]:4.192971,Phrynosoma_sherbrookei[&rate_range={1.3993233700628331E-4,0.0011461984589472894},height_95%_HPD={0.0,4.263256414560601E-14},length_range={1.3301879464003208,9.319601618982151},height_median=1.4210854715202004E-14,length_95%_HPD={2.518131353317794,6.161232474534134},height=2.0098635307739928E-14,rate=2.783240050426127E-4,height_range={0.0,7.105427357601002E-14},rate_median=2.737336364439809E-4,length=4.273486024440563,length_median=4.1929714440100385,rate_95%_HPD={1.8591368578219322E-4,3.737324217567531E-4}]:4.192971)[&height_95%_HPD={2.5181313533177985,6.161232474534145},length_range={3.048169488545372,17.618710622231394},length_95%_HPD={4.885369116653375,10.847398546835622},height_range={1.3301879464003221,9.319601618982176},rate_95%_HPD={2.0602941038617376E-4,4.081412952461551E-4},rate_range={1.5194005237068658E-4,0.0014293027538801234},height_median=4.192971444010055,rate=3.029766891154597E-4,height=4.273486024440585,posterior=1.0,rate_median=2.968536064574673E-4,length=7.685429169556612,length_median=7.613571162824362]:7.681244)[&height_95%_HPD={8.675104707927915,15.512616131859389},length_range={4.610320513754662,31.242602936786938},length_95%_HPD={6.426147242652032,13.161337356178192},height_range={6.227570611178834,23.291458363154263},rate_95%_HPD={1.9925451428625483E-4,3.891816020553805E-4},rate_range={8.546987749242657E-5,5.329652531638842E-4},height_median=11.8742150757585,rate=2.909232108253708E-4,height=11.959121734579142,posterior=0.998999599839936,rate_median=2.8655971022107307E-4,length=9.63709715224978,length_median=9.511570446051117]:9.602488)[&height_95%_HPD={17.356724871644012,25.793158966903967},length_range={0.08096912845222448,6.421608692772914},length_95%_HPD={0.3730599720295622,3.0809642591018616},height_range={14.132013951609679,32.75703843970123},rate_95%_HPD={1.8221339669556886E-4,3.7637545367669113E-4},rate_range={1.0075649881161272E-4,5.42210675901875E-4},height_median=21.476703104736487,rate=2.7395739932741805E-4,height=21.55296577722625,posterior=0.9933973589435774,rate_median=2.6978291395783713E-4,length=1.6100377370570462,length_median=1.499243821559423]:1.409304,(Phrynosoma_solare[&rate_range={1.7383558227778939E-4,0.001486088913505436},height_95%_HPD={0.0,4.263256414560601E-14},length_range={3.8433495458651232,28.545135750343825},height_median=1.4210854715202004E-14,length_95%_HPD={13.806173599432238,23.501756940003716},height=2.006949139800987E-14,rate=3.169477302315418E-4,height_range={0.0,7.105427357601002E-14},rate_median=3.1265201549012184E-4,length=18.767158286055704,length_median=18.746672329168618,rate_95%_HPD={2.2754904729202402E-4,4.1126123295470897E-4}]:19.167582,(((Phrynosoma_cerroense[&rate_range={1.1952218428230625E-4,0.001093820861517913},height_95%_HPD={0.0,4.263256414560601E-14},length_range={2.5011206627240417,40.29969882551458},height_median=1.4210854715202004E-14,length_95%_HPD={3.672464037876929,8.426776695690062},height=1.9979927187619943E-14,rate=2.57257967526522E-4,height_range={0.0,7.105427357601002E-14},rate_median=2.538079845825805E-4,length=6.050676445010799,length_median=5.940884366681079,rate_95%_HPD={1.7782706279280202E-4,3.524778026826408E-4}]:5.939422,Phrynosoma_blainvillii[&rate_range={1.306843585111205E-4,0.002563671895700716},height_95%_HPD={0.0,4.263256414560601E-14},length_range={2.5011206627240417,16.235702120922376},height_median=1.4210854715202004E-14,length_95%_HPD={3.679700907020498,8.426776695690062},height=1.9979927187619943E-14,rate=2.8672271123617515E-4,height_range={0.0,7.105427357601002E-14},rate_median=2.812660472957031E-4,length=6.037550752720457,length_median=5.940681278993484,rate_95%_HPD={1.967927293723324E-4,3.874261390124764E-4}]:5.939422)[&height_95%_HPD={3.681987475442199,8.413481457708713},length_range={0.2983327304729988,10.290480340400183},length_95%_HPD={1.1545303849302107,5.620175991335663},height_range={2.5011206627240483,15.776168617378332},rate_95%_HPD={1.7561651941979328E-4,3.63100237169139E-4},rate_range={1.320077065045475E-4,6.904137022436212E-4},height_median=5.939422057639128,rate=2.684581000246114E-4,height=6.033145488694395,posterior=0.998999599839936,rate_median=2.6473917470491053E-4,length=3.2535286300219637,length_median=3.134609055424162]:3.238427,Phrynosoma_coronatum[&rate_range={1.1837638317659484E-4,0.0020935682761692425},height_95%_HPD={0.0,4.263256414560601E-14},length_range={4.927098032388654,24.623267473534543},height_median=1.4210854715202004E-14,length_95%_HPD={6.474877673019876,12.45120611464227},height=2.003750418001347E-14,rate=2.660821070425551E-4,height_range={0.0,7.105427357601002E-14},rate_median=2.6312749893653785E-4,length=9.292581662650738,length_median=9.17975109537701,rate_95%_HPD={1.8514425160104562E-4,3.5398917148498797E-4}]:9.177849)[&height_95%_HPD={6.48896948846685,12.45120611464229},length_range={1.1622035274658966,16.0340385452223},length_95%_HPD={4.282261168607047,11.583392609204935},height_range={4.92709803238867,17.279158852491577},rate_95%_HPD={1.6776814061494633E-4,3.4659214081188093E-4},rate_range={1.2868600156331874E-4,7.19042297804964E-4},height_median=9.177849010913917,rate=2.5546981877429677E-4,height=9.28667411871636,posterior=0.998999599839936,rate_median=2.513182009983464E-4,length=7.83504030059336,length_median=7.762447450849741]:7.911585,Phrynosoma_mcallii[&rate_range={2.000972737999972E-4,0.0021956527100243286},height_95%_HPD={0.0,4.263256414560601E-14},length_range={4.314602794982635,49.241835395154816},height_median=1.4210854715202004E-14,length_95%_HPD={13.522081794593097,22.08433787575876},height=2.010432192427262E-14,rate=3.40879530236803E-4,height_range={0.0,7.105427357601002E-14},rate_median=3.345301062473851E-4,length=17.55971778388811,length_median=17.42159105067409,rate_95%_HPD={2.4712536120220736E-4,4.4273108316144195E-4}]:17.089434)[&height_95%_HPD={13.408713871523702,21.401568598830693},length_range={0.043947726173399815,9.19091261986182},length_95%_HPD={0.40820807263106573,4.403566383478143},height_range={10.376124742348608,26.438247123018826},rate_95%_HPD={1.8164419592498772E-4,3.728684844350124E-4},rate_range={8.81352636562916E-5,5.486894020864123E-4},height_median=17.08943410951668,rate=2.7289657313050243E-4,height=17.191116042374446,posterior=0.7617046818727491,rate_median=2.690622199492019E-4,length=2.215529490451318,length_median=2.066088665616177]:2.078148)[&height_95%_HPD={15.027562226200935,23.622804594502227},length_range={0.34694822251772806,9.684601864295988},length_95%_HPD={1.2798211944649402,5.921088862427727},height_range={11.492497084262226,28.54513575034383},rate_95%_HPD={1.8507384044184232E-4,3.8124303035584855E-4},rate_range={9.078175656106999E-5,5.229596660525164E-4},height_median=19.16758202497276,rate=2.7723772130757964E-4,height=19.267298624823802,posterior=0.996998799519808,rate_median=2.7280501619155324E-4,length=3.417062039386918,length_median=3.279418148629203]:3.718425)[&height_95%_HPD={18.235520836822637,27.197481209969467},length_range={0.05401922477032173,6.105742837376415},length_95%_HPD={0.31028056556341355,2.9759226586565575},height_range={14.515208142556531,33.192902319234015},rate_95%_HPD={1.8726110450971456E-4,3.791297734265941E-4},rate_range={1.3503688658298273E-4,5.56378043841893E-4},height_median=22.886006968947868,rate=2.7842593085524424E-4,height=22.9756955263594,posterior=0.6251500600240096,rate_median=2.737818450134439E-4,length=1.5187437630096892,length_median=1.4049239058508256]:1.112794)[&height_95%_HPD={19.286315685701602,28.823710227620865},length_range={0.007511056709873287,6.694060436637383},length_95%_HPD={0.33450549209958425,3.4021327597472464},height_range={15.089581199826377,34.44981777377132},rate_95%_HPD={1.8343607033046453E-4,3.786682252741286E-4},rate_range={1.4807895507899194E-4,5.951348773543925E-4},height_median=23.998801331840006,rate=2.7869452624751763E-4,height=24.103782553477405,posterior=0.975390156062425,rate_median=2.7474258998571124E-4,length=1.7627928279026017,length_median=1.658515793186508]:1.771936)[&height_95%_HPD={21.004153923048996,31.150660279465725},length_range={6.387394935885439,21.743986770552333},length_95%_HPD={9.154050283676312,17.27259141805129},height_range={16.457321501361506,41.412300040472985},rate_95%_HPD={2.375161647242752E-4,4.3627426102555025E-4},rate_range={1.347809414815104E-4,6.031408392707897E-4},height_median=25.7707377034208,rate=3.3105373666706214E-4,height=25.862651441136844,posterior=0.9973989595838335,rate_median=3.25664359566403E-4,length=13.144888659517239,length_median=13.055071624005205]:13.145926)[&height_95%_HPD={32.06169608367175,46.06804348335402},length_range={4.274206204928191,26.243792537897036},length_95%_HPD={10.436868897857323,19.788596676595738},height_range={24.76871139212073,57.2654126185781},rate_95%_HPD={2.049638138876955E-4,3.708398604706024E-4},rate_range={1.55466678557116E-4,5.227898796276472E-4},height_median=38.91666391569815,rate=2.8408882373424314E-4,height=39.00783629034133,posterior=0.9974989995998399,rate_median=2.806715187906187E-4,length=15.136814480640037,length_median=15.040990007208599]:15.206628,(Uta_stansburiana[&rate_range={1.3341134586699948E-4,0.0025772014775966878},height_95%_HPD={0.0,2.8421709430404007E-14},length_range={6.629974107958297,57.34922666269347},height_median=1.4210854715202004E-14,length_95%_HPD={34.78962392989044,49.89833678942627},height=2.0024709292814907E-14,rate=2.1349481420240298E-4,height_range={0.0,5.6843418860808015E-14},rate_median=2.0941211431434208E-4,length=41.97151723202629,length_median=41.92706082094394,rate_95%_HPD={1.6048855695159785E-4,2.64578167472713E-4}]:42.002839,((Urosaurus_ornatus[&rate_range={1.5998312976713762E-4,0.0017768635116233178},height_95%_HPD={0.0,2.8421709430404007E-14},length_range={15.65120719371138,53.361089945298176},height_median=1.4210854715202004E-14,length_95%_HPD={30.28303071126235,45.250461665238745},height=2.0048877413078857E-14,rate=2.5488469486732344E-4,height_range={0.0,5.6843418860808015E-14},rate_median=2.5164835982686724E-4,length=37.86529027979876,length_median=37.86552651983274,rate_95%_HPD={1.9419869320120623E-4,3.1676208362522166E-4}]:37.382926,Petrosaurus_thalassinus[&rate_range={1.5000044076123324E-4,0.0019559228015745885},height_95%_HPD={0.0,2.8421709430404007E-14},length_range={14.498593805077181,55.92339206027674},height_median=1.4210854715202004E-14,length_95%_HPD={30.240530610574876,45.71535515621972},height=2.0049588240145443E-14,rate=2.6759989873660335E-4,height_range={0.0,5.6843418860808015E-14},rate_median=2.643960693970115E-4,length=38.02228474966096,length_median=37.97511373040163,rate_95%_HPD={1.996467523850255E-4,3.3506888278143053E-4}]:37.382926)[&height_95%_HPD={30.240530610574893,44.675234116828804},length_range={0.0016081337880606839,11.261877735403651},length_95%_HPD={0.0016081337880606839,5.504879682397068},height_range={22.569738423877226,53.36108994529819},rate_95%_HPD={1.7101415703677967E-4,3.667746384908225E-4},rate_range={9.953518575438701E-5,5.165343425294306E-4},height_median=37.38292604171447,rate=2.662840468374489E-4,height=37.43900464936262,posterior=0.8063225290116046,rate_median=2.618623503972005E-4,length=2.5229655648380644,length_median=2.283509129266081]:2.611753,(((((Sceloporus_teapensis[&rate_range={1.4133168319778512E-4,0.0017528371756288042},height_95%_HPD={0.0,4.263256414560601E-14},length_range={2.0592316255505625,22.68753662133223},height_median=1.4210854715202004E-14,length_95%_HPD={3.1971858504296655,6.874087577930313},height=2.01967294429289E-14,rate=2.7936788347518557E-4,height_range={0.0,7.105427357601002E-14},rate_median=2.747974982362113E-4,length=5.038620028428718,length_median=4.945366346373119,rate_95%_HPD={1.8331485281765922E-4,3.7039375524765755E-4}]:4.944821,(Sceloporus_smithi[&rate_range={1.3860091690158182E-4,0.002264932779565701},height_95%_HPD={0.0,4.263256414560601E-14},length_range={1.0158294078352699,31.093634122489405},height_median=1.4210854715202004E-14,length_95%_HPD={1.8824549742378405,4.862586373164974},height=2.0099346134806514E-14,rate=2.8870850504565475E-4,height_range={0.0,7.105427357601002E-14},rate_median=2.8281280236381646E-4,length=3.4074924620860974,length_median=3.276666244326636,rate_95%_HPD={1.903555256316736E-4,3.9339068794008096E-4}]:3.271327,Sceloporus_variabilis[&rate_range={1.1328768621986605E-4,8.923287060093742E-4},height_95%_HPD={0.0,4.263256414560601E-14},length_range={1.0158294078352699,45.62606142004193},height_median=1.4210854715202004E-14,length_95%_HPD={1.8980743689497381,4.862199327268741},height=2.0100056961873103E-14,rate=2.637843095488263E-4,height_range={0.0,7.105427357601002E-14},rate_median=2.598268882150626E-4,length=3.40665897777013,length_median=3.275230240907524,rate_95%_HPD={1.7454728567177995E-4,3.5645916780032214E-4}]:3.271327)[&height_95%_HPD={1.8842922033653906,4.817102271803208},length_range={0.15743792309578053,7.988153947116517},length_95%_HPD={0.39970819971215477,3.0970396161280536},height_range={1.0158294078352839,7.838105676176568},rate_95%_HPD={1.7886673051266925E-4,3.698725060466779E-4},rate_range={1.3024157458628322E-4,5.963880832183128E-4},height_median=3.2713265044991573,rate=2.702247266717799E-4,height=3.3313950401828416,posterior=0.9954981992797118,rate_median=2.658334859289799E-4,length=1.675983205524941,length_median=1.5850418055261333]:1.673494)[&height_95%_HPD={3.197185850429676,6.827893968732823},length_range={4.026342295071061,17.98558491202559},length_95%_HPD={6.4023862066107196,13.431632879624985},height_range={2.0592316255505807,19.657757152871824},rate_95%_HPD={1.97832894854888E-4,3.788294395772443E-4},rate_range={1.652599093816802E-4,5.878101478958591E-4},height_median=4.944820556016332,rate=2.832349852285306E-4,height=5.008850349697647,posterior=0.9955982392957183,rate_median=2.7852742819371495E-4,length=9.898860297463624,length_median=9.813029410698928]:9.851597,Sceloporus_chrysostictus[&rate_range={1.6715541385689406E-4,0.0016850835097990027},height_95%_HPD={0.0,4.263256414560601E-14},length_range={8.786901742585728,35.7975184294103},height_median=1.4210854715202004E-14,length_95%_HPD={11.012352687321943,18.9971600886593},height=2.0086551247607953E-14,rate=3.024609635464078E-4,height_range={0.0,7.105427357601002E-14},rate_median=2.9769155205294556E-4,length=14.930740016063323,length_median=14.801286542875498,rate_95%_HPD={2.1656099234964454E-4,3.9819491270555533E-4}]:14.796418)[&height_95%_HPD={11.098460073189322,18.997738457444683},length_range={4.361252598466436,21.669447671296766},length_95%_HPD={8.13565418795911,16.42791006493193},height_range={8.78690174258574,29.809514418369865},rate_95%_HPD={2.096139701201388E-4,3.985184392692065E-4},rate_range={1.642537190078052E-4,7.924999374942336E-4},height_median=14.796417976560555,rate=2.988742501780018E-4,height=14.907710647161299,posterior=0.9955982392957183,rate_median=2.934152185569503E-4,length=12.232207856630955,length_median=12.1269745961749]:12.296374,(Sceloporus_parvus[&rate_range={1.7351706926018582E-4,0.001045195958348079},height_95%_HPD={0.0,4.263256414560601E-14},length_range={11.623463283026576,32.612767945300014},height_median=1.4210854715202004E-14,length_95%_HPD={16.63236931014745,27.225579956272174},height=2.002186598454856E-14,rate=3.118597315619347E-4,height_range={0.0,7.105427357601002E-14},rate_median=3.080849497674084E-4,length=21.875888202533,length_median=21.78733929110671,rate_95%_HPD={2.310957675515407E-4,4.0209787542329367E-4}]:21.800481,Sceloporus_couchii[&rate_range={1.3357268587838424E-4,8.231400549389617E-4},height_95%_HPD={0.0,4.263256414560601E-14},length_range={11.623463283026576,41.07664203328365},height_median=1.4210854715202004E-14,length_95%_HPD={16.608175979484788,27.268417435150752},height=2.002257681161515E-14,rate=2.6173118847325086E-4,height_range={0.0,7.105427357601002E-14},rate_median=2.578335706213636E-4,length=21.903481515707323,length_median=21.81008290801327,rate_95%_HPD={1.9129447571987625E-4,3.3977925272190586E-4}]:21.800481)[&height_95%_HPD={16.725396819457558,27.305152170579916},length_range={1.3038659585457708,18.76454282148832},length_95%_HPD={2.3342267056497548,8.299004498563875},height_range={11.623463283026595,32.61276794530003},rate_95%_HPD={1.7810518064463577E-4,3.6506827855994987E-4},rate_range={1.0086340970817235E-4,5.21570904893476E-4},height_median=21.800480886902307,rate=2.725332447993491E-4,height=21.88301433099741,posterior=0.9976990796318528,rate_median=2.685072068480299E-4,length=5.253938477214745,length_median=5.094938284913404]:5.292311)[&height_95%_HPD={21.650129450113468,32.70773457496521},length_range={2.122897576462094,15.961221639075713},length_95%_HPD={4.813231740613524,11.660224391817906},height_range={16.746464410067695,38.23230510819011},rate_95%_HPD={1.942799884312188E-4,3.87943171554071E-4},rate_range={1.476938771185761E-4,5.320780480943512E-4},height_median=27.092791579895426,rate=2.9223791077356983E-4,height=27.14001411368397,posterior=0.9959983993597439,rate_median=2.8738889064449746E-4,length=8.195923352941698,length_median=8.0757778366784]:8.093257,((Sceloporus_grandaevus[&rate_range={1.2244466338866763E-4,0.001021134189182192},height_95%_HPD={0.0,4.263256414560601E-14},length_range={0.0014411017722697277,44.38913157495402},height_median=1.4210854715202004E-14,length_95%_HPD={0.00568782729712459,0.9380037510440389},height=2.0038215007080057E-14,rate=2.744289112356542E-4,height_range={0.0,7.105427357601002E-14},rate_median=2.6983721158522047E-4,length=0.44793550356448636,length_median=0.2785569215970698,rate_95%_HPD={1.8083377151906666E-4,3.791771036730396E-4}]:0.277513,Sceloporus_angustus[&rate_range={1.0664020517507529E-4,0.002953314426286402},height_95%_HPD={0.0,4.263256414560601E-14},length_range={0.0014411017722697277,33.246328670866596},height_median=1.4210854715202004E-14,length_95%_HPD={0.00568782729712459,0.9380037510440389},height=2.003537169881371E-14,rate=2.697180738779771E-4,height_range={0.0,7.105427357601002E-14},rate_median=2.635211243604583E-4,length=0.4112962146797188,length_median=0.2785569215970698,rate_95%_HPD={1.723217748610702E-4,3.653028543238373E-4}]:0.277513)[&height_95%_HPD={0.0031631119836958987,0.9221182447997904},length_range={15.077073674434331,38.63225804965277},length_95%_HPD={21.414133024476886,33.234530634648536},height_range={0.0014411017722864017,3.3608084977836867},rate_95%_HPD={1.6395779584515592E-4,2.8686069733498506E-4},rate_range={1.1841096302427831E-4,5.630277705026485E-4},height_median=0.27751267536335433,rate=2.239779848214033E-4,height=0.35877574864448275,posterior=0.9970988395358144,rate_median=2.2184147351065462E-4,length=27.115157662039767,length_median=27.011185628547267]:27.112073,((Sceloporus_squamosus[&rate_range={8.65826839014574E-5,7.241070632334817E-4},height_95%_HPD={0.0,4.263256414560601E-14},length_range={3.912314153993951,30.69579900781576},height_median=1.4210854715202004E-14,length_95%_HPD={5.312896893206519,10.450129352663742},height=2.017611545799788E-14,rate=2.8832992462100843E-4,height_range={0.0,7.105427357601002E-14},rate_median=2.8470683196717616E-4,length=7.790732176333699,length_median=7.670698539653932,rate_95%_HPD={2.0501793436415733E-4,3.872713675069376E-4}]:7.669869,Sceloporus_carinatus[&rate_range={1.239165511141971E-4,6.650305827242815E-4},height_95%_HPD={0.0,4.263256414560601E-14},length_range={3.912314153993951,30.766618858329096},height_median=1.4210854715202004E-14,length_95%_HPD={5.312896893206519,10.450129352663742},height=2.0175404630931296E-14,rate=2.839867090925481E-4,height_range={0.0,7.105427357601002E-14},rate_median=2.793533258620965E-4,length=7.7949714569459285,length_median=7.670698539653932,rate_95%_HPD={1.9953017475327748E-4,3.879802310129147E-4}]:7.669869)[&height_95%_HPD={5.306870758347415,10.43005731388071},length_range={1.2441622413580502,17.398391988765812},length_95%_HPD={2.054847330138589,6.454465246729763},height_range={3.912314153993961,30.69579900781577},rate_95%_HPD={1.8536422478945269E-4,3.810722029386525E-4},rate_range={1.1216552618527758E-4,8.68863993709029E-4},height_median=7.66986939910241,rate=2.837948274860145E-4,height=7.78504560134432,posterior=0.999499799919968,rate_median=2.7899678509195536E-4,length=4.188137633629143,length_median=4.069904831843493]:4.145654,(Sceloporus_siniferus_mvz236299[&rate_range={1.468260625991634E-4,0.0020044564374033214},height_95%_HPD={0.0,4.263256414560601E-14},length_range={2.6343472058939077,38.762445021333185},height_median=1.4210854715202004E-14,length_95%_HPD={3.8252584920367885,8.829074241259118},height=2.0118538465604357E-14,rate=2.940165896125305E-4,height_range={0.0,7.105427357601002E-14},rate_median=2.8854170885016293E-4,length=6.340105602105611,length_median=6.189623286516511,rate_95%_HPD={2.010448630361933E-4,4.027638788745809E-4}]:6.184768,Sceloporus_siniferus_uwbm6653[&rate_range={9.888877320085379E-5,0.0020565612803003295},height_95%_HPD={0.0,4.263256414560601E-14},length_range={2.6343472058939077,36.76935526739436},height_median=1.4210854715202004E-14,length_95%_HPD={3.8601386650899427,8.869037272213694},height=2.011996011973753E-14,rate=2.506541771608516E-4,height_range={0.0,7.105427357601002E-14},rate_median=2.467756545747197E-4,length=6.357973925117449,length_median=6.189623286516511,rate_95%_HPD={1.6995380193054465E-4,3.355397549904547E-4}]:6.184768)[&height_95%_HPD={3.8801232166091353,8.824999186103767},length_range={1.5744422264507882,13.132921591261823},length_95%_HPD={2.94064769072289,8.517815844646028},height_range={2.6343472058939312,13.20069341447396},rate_95%_HPD={1.7527949524264903E-4,3.5970833844377727E-4},rate_range={1.3326698322508422E-4,5.849009566602732E-4},height_median=6.1847679591548825,rate=2.643699276265783E-4,height=6.296398110683043,posterior=0.9964985994397759,rate_median=2.603744776800033E-4,length=5.620442242661699,length_median=5.522964502184107]:5.630755)[&height_95%_HPD={8.879257094626226,15.201462831432877},length_range={7.581881253320269,25.772149061179405},length_95%_HPD={10.807038180372523,20.386919845236907},height_range={6.593106017503402,22.465814964132008},rate_95%_HPD={2.118027671483174E-4,3.8829225728388077E-4},rate_range={1.6374352250641093E-4,5.760404092283048E-4},height_median=11.815523012779224,rate=2.948851864827765E-4,height=11.919398440529449,posterior=0.9968987595038015,rate_median=2.8985416682568324E-4,length=15.55534619486938,length_median=15.47224375432946]:15.574063)[&height_95%_HPD={21.518498996833728,33.384421632381276},length_range={2.3186667685922693,15.856620310808143},length_95%_HPD={4.397109633949601,11.925210021805388},height_range={16.195531975311212,39.51869414675076},rate_95%_HPD={1.791240452418575E-4,3.585745980762525E-4},rate_range={1.3603853794732335E-4,5.685507243981982E-4},height_median=27.389586135199693,rate=2.6416534358047187E-4,height=27.47474463539898,posterior=0.9968987595038015,rate_median=2.5969915343050204E-4,length=7.975439023446082,length_median=7.825500990580213]:7.796462)[&height_95%_HPD={28.987688571904968,41.8156360063665},length_range={0.11417482218948294,8.010529739244404},length_95%_HPD={0.3756506581982535,3.389938132982536},height_range={22.255198193308715,48.40187494759456},rate_95%_HPD={1.8358949645982516E-4,3.7701294753031357E-4},rate_range={1.3446274235744948E-4,5.821867390662278E-4},height_median=35.18604857487777,rate=2.719971281681068E-4,height=35.28145504344353,posterior=0.902360944377751,rate_median=2.674323448036279E-4,length=1.7374017637534638,length_median=1.6204826896966686]:1.756104,(((((Sceloporus_gadoviae[&rate_range={1.5558475105017724E-4,0.0016850835097990027},height_95%_HPD={0.0,4.263256414560601E-14},length_range={6.059181533247509,27.319014862594912},height_median=1.4210854715202004E-14,length_95%_HPD={12.47451804964382,21.50860201719875},height=1.984131590963553E-14,rate=2.817794484785886E-4,height_range={0.0,7.105427357601002E-14},rate_median=2.775035053952729E-4,length=17.13566739400974,length_median=17.07026762105946,rate_95%_HPD={1.998830999997947E-4,3.6309158867583774E-4}]:17.076572,Sceloporus_maculosus[&rate_range={1.6646114829517715E-4,9.295076019891148E-4},height_95%_HPD={0.0,4.263256414560601E-14},length_range={10.177171718193913,28.39400003503465},height_median=1.4210854715202004E-14,length_95%_HPD={12.445751863074818,21.499972004093856},height=1.9842737563768704E-14,rate=2.9744208181277517E-4,height_range={0.0,7.105427357601002E-14},rate_median=2.9257505584108577E-4,length=17.162510619036805,length_median=17.085488252823808,rate_95%_HPD={2.1417395434498117E-4,3.907581928650166E-4}]:17.076572)[&height_95%_HPD={12.5025358717185,21.49360143183175},length_range={1.005970676098869,18.121948911090556},length_95%_HPD={4.706614527249251,11.693531135648369},height_range={10.177171718193925,27.319014862594955},rate_95%_HPD={1.9606903130159404E-4,3.8431295707205506E-4},rate_range={1.4967226901455494E-4,5.705000403442951E-4},height_median=17.07657181452766,rate=2.825462436985377E-4,height=17.144835344305,posterior=0.9961984793917567,rate_median=2.7789793761235607E-4,length=7.999526918357979,length_median=7.870620829385729]:7.755462,((Sceloporus_pyrocephalus_utar53473[&rate_range={1.1799328921130987E-4,0.0012302704711489058},height_95%_HPD={0.0,4.263256414560601E-14},length_range={0.7295910582885272,28.56312267345616},height_median=1.4210854715202004E-14,length_95%_HPD={1.1566994587415604,3.4829888928651442},height=1.9925193503492764E-14,rate=2.6480472223158334E-4,height_range={0.0,7.105427357601002E-14},rate_median=2.602783370372279E-4,length=2.292139054750331,length_median=2.220924402883843,rate_95%_HPD={1.7355016788275454E-4,3.5627411852542565E-4}]:2.220303,Sceloporus_pyrocephalus_unknown[&rate_range={1.4040804618564517E-4,0.0014531758601833823},height_95%_HPD={0.0,4.263256414560601E-14},length_range={0.7295910582885272,26.036609060416154},height_median=1.4210854715202004E-14,length_95%_HPD={1.1566994587415604,3.4829888928651442},height=1.9923771849359593E-14,rate=2.986182890501605E-4,height_range={0.0,7.105427357601002E-14},rate_median=2.9227460536703116E-4,length=2.2957910742177083,length_median=2.220924402883843,rate_95%_HPD={1.9903736375338475E-4,4.1015264846439085E-4}]:2.220303)[&height_95%_HPD={1.1566994587415849,3.4682793522361948},length_range={3.8606798062616825,28.127430795510357},length_95%_HPD={12.677239980573985,20.648528267621437},height_range={0.7295910582885341,17.20019027001039},rate_95%_HPD={2.863902083609681E-4,4.946514598214988E-4},rate_range={1.9214301381269093E-4,6.268000541186161E-4},height_median=2.220303441589337,rate=3.8572363284207966E-4,height=2.277112862957719,posterior=0.9988995598239295,rate_median=3.8121463781727393E-4,length=16.708956132091256,length_median=16.660463587949806]:16.70631,Sceloporus_nelsoni[&rate_range={1.6918620051388264E-4,0.0014945237244470455},height_95%_HPD={0.0,4.263256414560601E-14},length_range={9.654467159114688,30.809881095993944},height_median=1.4210854715202004E-14,length_95%_HPD={14.67393016529623,23.16758444816699},height=1.9914531097493964E-14,rate=3.1860149249432387E-4,height_range={0.0,7.105427357601002E-14},rate_median=3.143243762659915E-4,length=18.98562511479684,length_median=18.92815249535486,rate_95%_HPD={2.393016134600989E-4,4.142013200017575E-4}]:18.926614)[&height_95%_HPD={14.740379458270127,23.21039755460147},length_range={2.301448711036805,12.300607157106306},length_95%_HPD={3.4225537623771274,8.546370063472063},height_range={11.589877320661039,30.809881095993973},rate_95%_HPD={2.2060747149871965E-4,4.3172404348982847E-4},rate_range={1.6436060148829274E-4,7.309524110519242E-4},height_median=18.926613849384353,rate=3.2052821350313205E-4,height=18.98443439293703,posterior=0.9981992797118847,rate_median=3.1587468985383633E-4,length=5.934722330075828,length_median=5.848281325300638]:5.90542)[&height_95%_HPD={20.22195004078027,30.131772682174656},length_range={0.0014792794454514535,4.239391745430606},length_95%_HPD={0.06041987687478212,2.315463176527114},height_range={15.812932642221533,35.60719926206123},rate_95%_HPD={1.918971378353922E-4,3.8810121247810246E-4},rate_range={1.341806214692565E-4,5.897331387524932E-4},height_median=24.83203369186556,rate=2.7950162414130974E-4,height=24.93540026553413,posterior=0.6598639455782312,rate_median=2.7460884022046143E-4,length=1.0876714829742926,length_median=0.9864619141566653]:0.949074,(Sceloporus_jalapae[&rate_range={1.8461413635694564E-4,0.0015619686234410346},height_95%_HPD={0.0,4.263256414560601E-14},length_range={8.606454893715487,26.406405022066576},height_median=1.4210854715202004E-14,length_95%_HPD={11.49156073954658,19.893894258649496},height=1.9951494104956475E-14,rate=3.2885188256695746E-4,height_range={0.0,5.6843418860808015E-14},rate_median=3.2312953628439267E-4,length=15.580502180300996,length_median=15.512642470282408,rate_95%_HPD={2.3164095080361412E-4,4.301739337820789E-4}]:15.509306,Sceloporus_ochoterenae[&rate_range={1.6146770421227017E-4,0.0014612843121718803},height_95%_HPD={0.0,4.263256414560601E-14},length_range={8.606454893715487,26.406405022066576},height_median=1.4210854715202004E-14,length_95%_HPD={11.49156073954658,19.8956836133697},height=1.994793996962354E-14,rate=2.953892257332513E-4,height_range={0.0,5.6843418860808015E-14},rate_median=2.9026167144843005E-4,length=15.578331371893757,length_median=15.512258833558185,rate_95%_HPD={2.1233817870322066E-4,3.8991138549764303E-4}]:15.509306)[&height_95%_HPD={11.40123474645874,19.782996517674135},length_range={4.874373555222633,17.801454877245533},length_95%_HPD={6.650385934397061,13.808125843960202},height_range={8.606454893715508,26.406405022066608},rate_95%_HPD={2.2344550747662026E-4,4.291573653745014E-4},rate_range={1.2941106970834265E-4,6.049544483316604E-4},height_median=15.509305637288655,rate=3.176749297888249E-4,height=15.576690702916006,posterior=0.9975990396158463,rate_median=3.1198369897555533E-4,length=10.083529382460856,length_median=9.999309923628424]:10.271802)[&height_95%_HPD={21.023054424107976,31.068440311390887},length_range={0.02223066107668359,4.585550959207161},length_95%_HPD={0.2517696990260845,2.3603318928760793},height_range={16.6841695488107,37.49025161998459},rate_95%_HPD={1.8673969159428415E-4,3.873137743757132E-4},rate_range={1.1841096302427831E-4,5.911132983244087E-4},height_median=25.781107250789233,rate=2.8473382386723644E-4,height=25.858685284656243,posterior=0.954281712685074,rate_median=2.79974649379135E-4,length=1.2120292430332145,length_median=1.1356106285168686]:1.206931,(((((Sceloporus_subniger_rwb0686[&rate_range={1.4044039565674343E-4,9.143847723717125E-4},height_95%_HPD={0.0,4.263256414560601E-14},length_range={2.373699278737008,17.629569429291042},height_median=1.4210854715202004E-14,length_95%_HPD={3.6335085441307475,8.255747425652162},height=1.9945807488423782E-14,rate=2.7766716013094675E-4,height_range={0.0,5.6843418860808015E-14},rate_median=2.731916486166777E-4,length=5.943935961706882,length_median=5.890369070604608,rate_95%_HPD={1.9017627568077022E-4,3.738530716137988E-4}]:5.879059,Sceloporus_aeneus[&rate_range={1.114893498618116E-4,0.001695959802888928},height_95%_HPD={0.0,4.263256414560601E-14},length_range={2.373699278737008,47.15585405899722},height_median=1.4210854715202004E-14,length_95%_HPD={3.703822840367834,8.358431511863083},height=1.994154252602426E-14,rate=2.3326773237198535E-4,height_range={0.0,5.6843418860808015E-14},rate_median=2.286654982135278E-4,length=5.998027165007974,length_median=5.8936462893885615,rate_95%_HPD={1.5224429206909805E-4,3.120648134064149E-4}]:5.879059)[&height_95%_HPD={3.638995515847185,8.198392406077986},length_range={0.0039899633792224165,8.162089447934903},length_95%_HPD={0.05046920059276694,3.38492350727904},height_range={2.3736992787370355,11.318161425963837},rate_95%_HPD={1.6858773567282723E-4,3.5711011112315403E-4},rate_range={8.920035208321997E-5,5.629396585366086E-4},height_median=5.879058949590515,rate=2.599598634878251E-4,height=5.931547340827833,posterior=0.9904961984793917,rate_median=2.5598941272158703E-4,length=1.5729708315416153,length_median=1.413616568958422]:1.587833,(Sceloporus_subniger_rwb0645[&rate_range={1.3008717840003978E-4,7.853311890855225E-4},height_95%_HPD={0.0,4.263256414560601E-14},length_range={3.0668685386388357,12.883617982964639},height_median=1.4210854715202004E-14,length_95%_HPD={4.090878331540746,8.140533024957683},height=2.0010492751483175E-14,rate=2.6630034028165894E-4,height_range={0.0,5.6843418860808015E-14},rate_median=2.6264460328978393E-4,length=6.095872150864044,length_median=6.0310654525315925,rate_95%_HPD={1.8366083606748777E-4,3.559132407023656E-4}]:6.028627,Sceloporus_bicanthalis[&rate_range={1.6328771149625853E-4,0.0028910313244713934},height_95%_HPD={0.0,4.263256414560601E-14},length_range={1.904753617346547,10.919779036541051},height_median=1.4210854715202004E-14,length_95%_HPD={4.090878331540746,8.132798145500402},height=2.000907109735E-14,rate=3.1487274635913834E-4,height_range={0.0,5.6843418860808015E-14},rate_median=3.0760140000779865E-4,length=6.0834767303738975,length_median=6.02662286603295,rate_95%_HPD={2.0905827849281464E-4,4.1906894255636036E-4}]:6.028627)[&height_95%_HPD={4.1100455021128255,8.132798145500402},length_range={0.1072805770271863,5.726882595516809},length_95%_HPD={0.310653941277522,2.6430258641969964},height_range={3.0668685386388574,10.919779036541087},rate_95%_HPD={1.842726038152317E-4,3.8595301483910523E-4},rate_range={8.920035208321997E-5,5.711416282287651E-4},height_median=6.028626697069747,rate=2.7654905144204974E-4,height=6.087907790882309,posterior=0.9979991996798719,rate_median=2.7187343952577906E-4,length=1.4146887049422996,length_median=1.3242017083514614]:1.438265)[&height_95%_HPD={5.2753496711387555,9.757311289703267},length_range={1.7696254462827827,10.176523728705348},length_95%_HPD={3.0443657039497847,7.909041541501268},height_range={3.893519366698257,13.803002678060665},rate_95%_HPD={1.6824543009723365E-4,3.408223894781096E-4},rate_range={1.1737417566620006E-4,4.7974779112746425E-4},height_median=7.466891470907626,rate=2.524003461829491E-4,height=7.507261223535333,posterior=0.9967987194877951,rate_median=2.493972820775444E-4,length=5.451471134301226,length_median=5.384294865813253]:5.421872,(((Sceloporus_aurantius[&rate_range={1.3548590540589858E-4,0.0015840566408161943},height_95%_HPD={0.0,4.263256414560601E-14},length_range={3.4392773881088257,11.973710559630339},height_median=1.4210854715202004E-14,length_95%_HPD={4.632481833690059,9.037378892909887},height=1.9955048240289407E-14,rate=2.793815524385332E-4,height_range={0.0,5.6843418860808015E-14},rate_median=2.7356864335612897E-4,length=6.877574952999264,length_median=6.821456111363207,rate_95%_HPD={1.9244949722360365E-4,3.736697380893954E-4}]:6.823021,Sceloporus_unicanthalis[&rate_range={1.3803228722872007E-4,0.0012322390575913358},height_95%_HPD={0.0,4.263256414560601E-14},length_range={3.4392773881088257,11.973710559630339},height_median=1.4210854715202004E-14,length_95%_HPD={4.659247110056515,9.07553115746555},height=1.9955048240289407E-14,rate=2.8222954483136595E-4,height_range={0.0,5.6843418860808015E-14},rate_median=2.773944963457219E-4,length=6.885318818702871,length_median=6.825702251277756,rate_95%_HPD={1.9074093598256726E-4,3.757388225106667E-4}]:6.823021)[&height_95%_HPD={4.644369118067203,9.038005699438344},length_range={0.15153923919578371,6.593211656999029},length_95%_HPD={0.9411607930028305,4.339377588075485},height_range={3.4392773881088345,11.973710559630376},rate_95%_HPD={1.7607822491665778E-4,3.7610854347865916E-4},rate_range={1.4334425330017305E-4,5.827810314477769E-4},height_median=6.823020849701706,rate=2.7421172625375305E-4,height=6.880410843264129,posterior=0.9973989595838335,rate_median=2.69510490001828E-4,length=2.657362950205264,length_median=2.5842292809734593]:2.653409,(Sceloporus_scalaris_rwb06247[&rate_range={1.785358106185886E-4,0.001669813848587962},height_95%_HPD={0.0,4.263256414560601E-14},length_range={1.5212589836607466,20.25506862933486},height_median=1.4210854715202004E-14,length_95%_HPD={3.0182724543568336,6.368598341715018},height=1.999983034548437E-14,rate=3.3165816145388507E-4,height_range={0.0,7.105427357601002E-14},rate_median=3.2509755085235635E-4,length=4.644888268104326,length_median=4.585029877804928,rate_95%_HPD={2.3138407639454957E-4,4.4462324940033226E-4}]:4.58503,Sceloporus_scalaris_uwbm6589[&rate_range={1.2636983212566238E-4,0.0014137462807115152},height_95%_HPD={0.0,4.263256414560601E-14},length_range={1.5212589836607466,10.430582736926036},height_median=1.4210854715202004E-14,length_95%_HPD={3.0182724543568336,6.368598341715018},height=2.0001962826684132E-14,rate=2.654229539709626E-4,height_range={0.0,7.105427357601002E-14},rate_median=2.6167277842072936E-4,length=4.644563570481841,length_median=4.586062303543199,rate_95%_HPD={1.7675846970348003E-4,3.568371136061958E-4}]:4.58503)[&height_95%_HPD={3.0444099053691502,6.38482669375243},length_range={1.6927621526501229,8.986175560679353},length_95%_HPD={3.013940563087158,6.82359934074944},height_range={1.5212589836607648,8.881505322141166},rate_95%_HPD={2.212574123962328E-4,4.325503878313523E-4},rate_range={1.676785578204874E-4,8.420275884785718E-4},height_median=4.585029877804949,rate=3.202963566050144E-4,height=4.641417193707459,posterior=0.9985994397759104,rate_median=3.145418286109772E-4,length=4.892715158592497,length_median=4.8509182515056555]:4.8914)[&height_95%_HPD={7.26398574608443,11.812504742653445},length_range={0.3610376511635831,6.711675037970099},length_95%_HPD={0.8338214181346171,3.4364427877570733},height_range={5.692888985329432,15.087321523239495},rate_95%_HPD={1.9857988896661497E-4,3.988387131532186E-4},rate_range={9.755778840270476E-5,6.195918842580055E-4},height_median=9.476429768837676,rate=2.9175741014713654E-4,height=9.53748377931908,posterior=0.9975990396158463,rate_median=2.864180052512529E-4,length=2.0415860751921477,length_median=1.9678928613721158]:2.027194,((Sceloporus_slevini[&rate_range={1.532062650812028E-4,0.0023418806067345057},height_95%_HPD={0.0,4.263256414560601E-14},length_range={3.5924954722402656,12.948029333548874},height_median=1.4210854715202004E-14,length_95%_HPD={4.94212452400172,9.460919865275853},height=1.990884448096127E-14,rate=2.9554422791110396E-4,height_range={0.0,7.105427357601002E-14},rate_median=2.913935492729969E-4,length=7.195017687352291,length_median=7.104365002762746,rate_95%_HPD={2.0416319861773523E-4,3.899708514969293E-4}]:7.041664,Sceloporus_chaneyi[&rate_range={1.3602726267307428E-4,0.0019385506450434987},height_95%_HPD={0.0,4.263256414560601E-14},length_range={2.8299883709691236,12.558828249869277},height_median=1.4210854715202004E-14,length_95%_HPD={4.94212452400172,9.367432290420943},height=1.9937988390691325E-14,rate=2.544129120078072E-4,height_range={0.0,7.105427357601002E-14},rate_median=2.5020063616579865E-4,length=7.114733246716673,length_median=7.030712070066684,rate_95%_HPD={1.720103347165843E-4,3.3491317694862334E-4}]:7.041664)[&height_95%_HPD={5.014417858370031,9.431598581759573},length_range={0.0018485832200862973,13.28792089125071},length_95%_HPD={0.13331594399163915,2.4929372372669976},height_range={3.592495472240273,12.558828249869308},rate_95%_HPD={1.7689079761706348E-4,3.6933972723904936E-4},rate_range={1.3496587647373725E-4,5.810132826745555E-4},height_median=7.041663911779342,rate=2.6917395366661697E-4,height=7.1268516183595665,posterior=0.9299719887955182,rate_median=2.6434835886610835E-4,length=1.1863950279785627,length_median=1.071803121800306]:1.607403,((Sceloporus_samcolemani_rwb06263[&rate_range={1.0664020517507529E-4,9.332025575688354E-4},height_95%_HPD={0.0,4.263256414560601E-14},length_range={0.3634725272392302,18.895711933000197},height_median=1.4210854715202004E-14,length_95%_HPD={0.7851413571576606,3.5625912604097807},height=1.9971397262820903E-14,rate=2.729865703848123E-4,height_range={0.0,7.105427357601002E-14},rate_median=2.683030249246218E-4,length=2.1383424782887896,length_median=2.0098156177945254,rate_95%_HPD={1.803959232392758E-4,3.7010499937179274E-4}]:2.005581,Sceloporus_samcolemani_jjw698[&rate_range={1.1253701439166934E-4,8.386855611894767E-4},height_95%_HPD={0.0,4.263256414560601E-14},length_range={0.3634725272392302,14.649049336727186},height_median=1.4210854715202004E-14,length_95%_HPD={0.7566986105107424,3.531497278453098},height=1.9977794706420182E-14,rate=2.745508280102365E-4,height_range={0.0,7.105427357601002E-14},rate_median=2.698290696996447E-4,length=2.12038466359827,length_median=2.0098156177945254,rate_95%_HPD={1.8305590984171347E-4,3.781321373203627E-4}]:2.005581)[&height_95%_HPD={0.7843482355196727,3.5070101739267443},length_range={0.1527155788102732,11.902260529839513},length_95%_HPD={3.399500472039712,8.050028048831033},height_range={0.36347252723923873,9.755141741863227},rate_95%_HPD={1.8108897619176738E-4,3.615688795177909E-4},rate_range={1.2754819227291136E-4,5.183522681475009E-4},height_median=2.0055813846362724,rate=2.6739649889167855E-4,height=2.092961184643254,posterior=0.9954981992797118,rate_median=2.636670651303859E-4,length=5.685747352276559,length_median=5.623811748299655]:5.602133,Sceloporus_brownorum[&rate_range={1.6209692618008835E-4,0.001695959802888928},height_95%_HPD={0.0,4.263256414560601E-14},length_range={4.528114105027498,24.240157683961442},height_median=1.4210854715202004E-14,length_95%_HPD={5.750937284499091,10.759788009561412},height=1.998703545828581E-14,rate=2.9136739362235265E-4,height_range={0.0,7.105427357601002E-14},rate_median=2.8754038747217704E-4,length=8.260878373270598,length_median=8.176553313566991,rate_95%_HPD={2.01318211953068E-4,3.811967171651648E-4}]:7.607715)[&height_95%_HPD={5.697446680921281,10.064642382595736},length_range={4.44997467603514E-5,4.752424673505257},length_95%_HPD={0.06318567366779249,1.9783490229854754},height_range={4.528114105027512,12.618072616334302},rate_95%_HPD={1.752458496950271E-4,3.7021658615306053E-4},rate_range={1.279868420545655E-4,5.402534780543821E-4},height_median=7.607714576439577,rate=2.711140629342649E-4,height=7.679980274294017,posterior=0.49789915966386555,rate_median=2.67078741851861E-4,length=0.8906068944862336,length_median=0.7843513013863204]:1.041352)[&height_95%_HPD={6.518895847146119,11.078282322018666},length_range={0.6655489310728875,7.387181345740553},length_95%_HPD={1.2234786579429553,4.643875362799943},height_range={5.149486673868211,15.562831849136742},rate_95%_HPD={1.8081285081208705E-4,3.676419528260794E-4},rate_range={1.305566310534782E-4,6.068155148714222E-4},height_median=8.649066963823525,rate=2.7102663265490346E-4,height=8.705536803516887,posterior=0.9961984793917567,rate_median=2.669429632912679E-4,length=2.8740689257758265,length_median=2.7926017504318246]:2.854557)[&height_95%_HPD={9.010668364537523,14.092293500715314},length_range={0.17713556026753352,4.824943557584504},length_95%_HPD={0.4060501138309185,2.4443232538308557},height_range={6.854265688679099,17.189789291476217},rate_95%_HPD={1.900954287672038E-4,3.89650411614529E-4},rate_range={1.432737956410947E-4,5.239513532250774E-4},height_median=11.50362422481993,rate=2.8549222974593146E-4,height=11.577753325900504,posterior=0.9948979591836735,rate_median=2.802952619575212E-4,length=1.3816205177030705,length_median=1.3107306739844926]:1.38514)[&height_95%_HPD={10.182828400629688,15.789951437749082},length_range={2.3972890124072936,13.692234175510333},length_95%_HPD={5.2402010378654325,10.510328581447991},height_range={8.68163377135695,19.24400979631463},rate_95%_HPD={2.2424471254484096E-4,4.309167472891546E-4},rate_range={1.7382034696770976E-4,6.153363130299099E-4},height_median=12.888763843497387,rate=3.2425257533621695E-4,height=12.959673906929776,posterior=0.9962985194077632,rate_median=3.1990502075877176E-4,length=7.803365595218914,length_median=7.705793868047227]:7.63686,((Sceloporus_arenicolus[&rate_range={1.409057369492111E-4,5.811025135522491E-4},height_95%_HPD={0.0,4.263256414560601E-14},length_range={1.7667285159475354,22.62163628465675},height_median=1.4210854715202004E-14,length_95%_HPD={2.7640788999413273,6.334848720199686},height=1.9888941323096843E-14,rate=2.7191585898292864E-4,height_range={0.0,5.6843418860808015E-14},rate_median=2.6706165781757317E-4,length=4.528242212728232,length_median=4.419660499547305,rate_95%_HPD={1.8338997257559485E-4,3.6711717543798904E-4}]:4.426848,(Sceloporus_graciosus[&rate_range={1.3293696795508832E-4,0.0014095084793645089},height_95%_HPD={0.0,4.263256414560601E-14},length_range={1.0173637853833932,8.110840319547117},height_median=1.4210854715202004E-14,length_95%_HPD={2.0751865031940127,5.191823840866268},height=1.9960734856822103E-14,rate=2.751668911366442E-4,height_range={0.0,7.105427357601002E-14},rate_median=2.7023165296162727E-4,length=3.5720402341787394,length_median=3.5103615495635516,rate_95%_HPD={1.8164213081618897E-4,3.7269709345385616E-4}]:3.499965,Sceloporus_vandenburgianus[&rate_range={1.4354059834181552E-4,0.0013803354225546001},height_95%_HPD={0.0,4.263256414560601E-14},length_range={1.0173637853833932,8.110840319547117},height_median=1.4210854715202004E-14,length_95%_HPD={2.0751865031940127,5.184805418770182},height=1.995078327788989E-14,rate=2.7101475040927604E-4,height_range={0.0,7.105427357601002E-14},rate_median=2.6619961433167326E-4,length=3.5658676305882553,length_median=3.505269351213193,rate_95%_HPD={1.819404970806211E-4,3.664550535573549E-4}]:3.499965)[&height_95%_HPD={2.0778777801772463,5.191823840866306},length_range={0.0034748416721068764,13.761925602958815},length_95%_HPD={0.0680758894007818,2.0807955270674183},height_range={1.0173637853833952,8.110840319547165},rate_95%_HPD={1.7704385468330698E-4,3.691097029781186E-4},rate_range={1.3817457241403468E-4,0.0014293027538801234},height_median=3.499965384705554,rate=2.6906820506304876E-4,height=3.562356120688964,posterior=0.982593037214886,rate_median=2.6369714729630733E-4,length=0.9644077320001886,length_median=0.8537313230134211]:0.926883)[&height_95%_HPD={2.8108522921497894,6.3328396670308535},length_range={8.533753993681962,23.662417639071165},length_95%_HPD={10.736931354678001,18.259543156667032},height_range={1.793730111576032,10.168417642118172},rate_95%_HPD={1.7557676980363654E-4,3.229786593604024E-4},rate_range={1.340215865054683E-4,4.299684565585722E-4},height_median=4.426848054311208,rate=2.4612669770364843E-4,height=4.513476344557625,posterior=0.9981992797118847,rate_median=2.435719220050644E-4,length=14.34874624262153,length_median=14.261619723996624]:14.336991,((((Sceloporus_zosteromus_ADG74[&rate_range={1.3952418024234405E-4,0.001140278806934129},height_95%_HPD={0.0,4.263256414560601E-14},length_range={1.1513215196475732,9.91607543808614},height_median=1.4210854715202004E-14,length_95%_HPD={1.879809335726725,4.788426584184079},height=1.9891073804296604E-14,rate=2.823531189095952E-4,height_range={0.0,7.105427357601002E-14},rate_median=2.7777468823284604E-4,length=3.21706477182423,length_median=3.1619692528787624,rate_95%_HPD={1.9050254453752033E-4,3.8433828528963373E-4}]:3.285818,Sceloporus_zosteromus_ADG49[&rate_range={1.456995065704643E-4,7.84318453518016E-4},height_95%_HPD={0.0,4.263256414560601E-14},length_range={1.4541540012507919,9.91607543808614},height_median=1.4210854715202004E-14,length_95%_HPD={2.1001710298457086,5.225975828593409},height=1.9886808841897082E-14,rate=2.8940325565690475E-4,height_range={0.0,7.105427357601002E-14},rate_median=2.846326043560813E-4,length=3.619074397622416,length_median=3.5404359142680972,rate_95%_HPD={1.9861686909892915E-4,3.9327396676425754E-4}]:3.285818)[&height_95%_HPD={2.0677395539382104,4.7884265841841085},length_range={8.985788691737717E-4,12.952545169638531},length_95%_HPD={0.005080289326547582,1.7422222421751128},height_range={1.4541540012507994,9.916075438086146},rate_95%_HPD={1.7799551748476304E-4,3.791727013720003E-4},rate_range={1.315286746448631E-4,6.796735315404947E-4},height_median=3.2858181922686214,rate=2.739763122159015E-4,height=3.349010843205451,posterior=0.514905962384954,rate_median=2.690729362343719E-4,length=0.777646747816474,length_median=0.6400550021287668]:0.644839,Sceloporus_lineatulus[&rate_range={1.1766781401256633E-4,0.0013397933426867793},height_95%_HPD={0.0,4.263256414560601E-14},length_range={1.1513215196475732,9.845391308821492},height_median=1.4210854715202004E-14,length_95%_HPD={1.7700998459022037,5.433402442371217},height=1.9955759067355996E-14,rate=2.522311642171318E-4,height_range={0.0,7.105427357601002E-14},rate_median=2.479190703448557E-4,length=3.589499928529777,length_median=3.509324645243188,rate_95%_HPD={1.6630827599706106E-4,3.467036410626684E-4}]:3.930657)[&height_95%_HPD={2.5359863399896483,5.7051935239289975},length_range={1.8646212864119036,11.566254276040931},length_95%_HPD={3.2252681246743773,7.8675770362553},height_range={1.724138659334102,7.90432571718037},rate_95%_HPD={1.7721841014544024E-4,3.5860950285188564E-4},rate_range={1.398524530313205E-4,5.77966749067853E-4},height_median=3.9306571778260633,rate=2.6661748009331154E-4,height=4.005425189981876,posterior=0.9970988395358144,rate_median=2.6261574402480255E-4,length=5.532125350275915,length_median=5.457611823884525]:5.534406,((Sceloporus_magister_magister_rom14488[&rate_range={1.1890429118187257E-4,6.832259733309229E-4},height_95%_HPD={0.0,4.263256414560601E-14},length_range={0.5746959598301874,27.55040035240062},height_median=1.4210854715202004E-14,length_95%_HPD={2.001592322294518,4.8193691944707435},height=1.994865079669013E-14,rate=2.465948115254073E-4,height_range={0.0,7.105427357601002E-14},rate_median=2.424856884828472E-4,length=3.3472438533519346,length_median=3.314848108391801,rate_95%_HPD={1.6708872976978981E-4,3.367068562126347E-4}]:3.343176,((Sceloporus_magister_uniformis_mvz162077[&rate_range={1.350599592295396E-4,0.0024284253451011826},height_95%_HPD={0.0,4.263256414560601E-14},length_range={0.8112828852907633,8.409564883152878},height_median=1.4210854715202004E-14,length_95%_HPD={1.2482752957061867,3.090004425355252},height=1.991310944336079E-14,rate=2.856851464764416E-4,height_range={0.0,8.526512829121202E-14},rate_median=2.795214730272395E-4,length=2.1515617606995594,length_median=2.1015145483873496,rate_95%_HPD={1.8922440608874793E-4,3.867689956390849E-4}]:2.101473,Sceloporus_magister_cephaloflavus_uwbm7395[&rate_range={1.6505896172052225E-4,9.722965981696558E-4},height_95%_HPD={0.0,4.263256414560601E-14},length_range={0.8112828852907633,24.771056472245295},height_median=1.4210854715202004E-14,length_95%_HPD={1.2472353805210135,3.090004425355252},height=1.9912398616294204E-14,rate=3.122410603077746E-4,height_range={0.0,8.526512829121202E-14},rate_median=3.061097908462028E-4,length=2.1536366749762696,length_median=2.102518074436931,rate_95%_HPD={2.0798457420697356E-4,4.235440857807994E-4}]:2.101473)[&height_95%_HPD={1.2548293020963968,3.090004425355275},length_range={0.0397235014841395,2.6622775737044075},length_95%_HPD={0.11358200581674249,1.312896469601967},height_range={0.8112828852907796,5.8442182450135505},rate_95%_HPD={1.8902082518638204E-4,3.9629776192418893E-4},rate_range={1.3965153160668434E-4,0.00142266429594667},height_median=2.10147320190314,rate=2.845634256204626E-4,height=2.1483007467605275,posterior=0.9979991996798719,rate_median=2.784222063510651E-4,length=0.6711416985766339,length_median=0.6227016407594681]:0.646153,Sceloporus_magister_uniformis_dgm474[&rate_range={1.0152169166115602E-4,9.615487354131083E-4},height_95%_HPD={0.0,4.263256414560601E-14},length_range={0.5746959598301874,19.825439082253567},height_median=1.4210854715202004E-14,length_95%_HPD={1.6167277956241157,3.969900389961642},height=1.992661515762594E-14,rate=2.475971014439535E-4,height_range={0.0,8.526512829121202E-14},rate_median=2.439997174703362E-4,length=2.7778489476662878,length_median=2.7313962696917296,rate_95%_HPD={1.6686050602017212E-4,3.3559224655184123E-4}]:2.747626)[&height_95%_HPD={1.7246603979898936,3.8909006803241084},length_range={0.0031743647294590893,2.8770667986575735},length_95%_HPD={0.016241343008357667,1.322877274317639},height_range={1.1964860886447326,5.396033703074039},rate_95%_HPD={1.828766879890598E-4,3.769468516165184E-4},rate_range={1.2144694440583102E-4,5.20542246935813E-4},height_median=2.7476260086203794,rate=2.7508397871042864E-4,height=2.7945510224120973,posterior=0.9535814325730292,rate_median=2.707950134305801E-4,length=0.5953376837669964,length_median=0.522007759347386]:0.59555)[&height_95%_HPD={2.2109187661660314,4.6849647382850605},length_range={0.014396151066255136,4.07322756078024},length_95%_HPD={0.10038782313706118,2.0430962889312867},height_range={1.5458817120303223,6.385447260519371},rate_95%_HPD={1.7610603000056378E-4,3.6899312296900897E-4},rate_range={1.1788218993928184E-4,6.317638603413039E-4},height_median=3.343176210329702,rate=2.692230964939965E-4,height=3.380298680526719,posterior=0.9795918367346939,rate_median=2.651938859730267E-4,length=0.9751119871147845,length_median=0.8842322381392578]:0.94392,Sceloporus_magister_bimaculosus_dgm924[&rate_range={1.4771029349766024E-4,0.0011461984589472894},height_95%_HPD={0.0,4.263256414560601E-14},length_range={1.321319367312003,7.948266426539878},height_median=1.4210854715202004E-14,length_95%_HPD={2.857366826022163,5.932562574252424},height=1.9967132300421382E-14,rate=2.7789673404970933E-4,height_range={0.0,7.105427357601002E-14},rate_median=2.7328636443991463E-4,length=4.335084463855969,length_median=4.277785912122969,rate_95%_HPD={1.8852009882415997E-4,3.7311976106824406E-4}]:4.287097)[&height_95%_HPD={2.9158273336244207,5.926746774047544},length_range={1.5556276341984576,10.49431739883186},length_95%_HPD={3.1457112239761935,7.567850475816351},height_range={2.064729959093185,7.948266426539902},rate_95%_HPD={1.7959039050502565E-4,3.6651340292177164E-4},rate_range={1.434777936977477E-4,5.489758729325463E-4},height_median=4.2870966485666315,rate=2.7372404191397846E-4,height=4.348005129326777,posterior=0.9966986794717887,rate_median=2.6943394084913186E-4,length=5.190409932504527,length_median=5.116103477948479]:5.177967)[&height_95%_HPD={7.013512658815941,12.151624406062382},length_range={0.12816861967898419,7.465306236246388},length_95%_HPD={1.017373718253804,4.526169086327453},height_range={5.4619453537048415,15.413478167972599},rate_95%_HPD={1.7658653356470843E-4,3.6549781688216255E-4},rate_range={1.333783791055988E-4,5.449702700195525E-4},height_median=9.465063196146161,rate=2.6902954950619803E-4,height=9.538216014772837,posterior=0.9968987595038015,rate_median=2.645029657221532E-4,length=2.678226151297777,length_median=2.599433840442048]:2.659965,(Sceloporus_licki[&rate_range={1.4386041408717324E-4,5.847057757429104E-4},height_95%_HPD={0.0,4.263256414560601E-14},length_range={5.361150670143472,16.32179758599914},height_median=1.4210854715202004E-14,length_95%_HPD={7.455058135900025,12.730957443279076},height=1.9927325984692525E-14,rate=2.8600102778702146E-4,height_range={0.0,7.105427357601002E-14},rate_median=2.8212990735134797E-4,length=10.074681672686587,length_median=10.002367193848098,rate_95%_HPD={1.983563114862539E-4,3.7381581543868137E-4}]:10.001817,((Sceloporus_orcutti_uwbm7654[&rate_range={9.756175141377054E-5,5.350130507684552E-4},height_95%_HPD={0.0,4.263256414560601E-14},length_range={0.6326759515740729,6.267498447454885},height_median=1.4210854715202004E-14,length_95%_HPD={1.048137837575003,3.6853856291250637},height=1.9874724781765107E-14,rate=2.6793704924793363E-4,height_range={0.0,7.105427357601002E-14},rate_median=2.637089573126459E-4,length=2.306645828655623,length_median=2.2323431162204077,rate_95%_HPD={1.807986137705418E-4,3.6648615401964634E-4}]:2.232343,Sceloporus_orcutti_rwm798[&rate_range={1.1988827379884306E-4,0.0013760151186135502},height_95%_HPD={0.0,4.263256414560601E-14},length_range={0.6326759515740729,6.267498447454885},height_median=1.4210854715202004E-14,length_95%_HPD={1.048137837575003,3.6853856291250637},height=1.9874724781765107E-14,rate=2.737038004767851E-4,height_range={0.0,7.105427357601002E-14},rate_median=2.6828619560842677E-4,length=2.306645828655623,length_median=2.2323431162204077,rate_95%_HPD={1.8104077575407468E-4,3.707135522640137E-4}]:2.232343)[&height_95%_HPD={1.0481378375750268,3.6853856291250793},length_range={2.504245411808199,12.360204709010572},length_95%_HPD={4.03647235424182,8.8714899858655},height_range={0.6326759515740861,6.267498447454898},rate_95%_HPD={1.7936192456479628E-4,3.567855569352525E-4},rate_range={1.1677274084862813E-4,0.0013760151186135502},height_median=2.2323431162204272,rate=2.636943795321018E-4,height=2.3066458286556477,posterior=1.0,rate_median=2.5938625477598336E-4,length=6.354194019885406,length_median=6.3072306425740425]:6.355562,Sceloporus_hunsakeri[&rate_range={1.4465004153131416E-4,0.002953314426286402},height_95%_HPD={0.0,4.263256414560601E-14},length_range={2.683052554246434,14.78620060731895},height_median=1.4210854715202004E-14,length_95%_HPD={6.148396609018088,11.103421490009447},height=1.9869748992299E-14,rate=2.9712746064558304E-4,height_range={0.0,7.105427357601002E-14},rate_median=2.914387934964169E-4,length=8.649893414337134,length_median=8.587905075228274,rate_95%_HPD={2.0338071503291614E-4,3.869004776216431E-4}]:8.587905)[&height_95%_HPD={6.167030729566193,11.109156780552127},length_range={0.05928424278378763,5.609142075463742},length_95%_HPD={0.2519712576477211,2.8374041553456024},height_range={4.711068168607966,14.786200607318975},rate_95%_HPD={1.7352746321753053E-4,3.658453046966982E-4},rate_range={1.0021714937437575E-4,5.182622566294499E-4},height_median=8.5879050752283,rate=2.7054017826228806E-4,height=8.650649913475455,posterior=0.9939975990396158,rate_median=2.660253157901328E-4,length=1.4213158581810232,length_median=1.314573379193651]:1.413912)[&height_95%_HPD={7.450969751076357,12.704491373179025},length_range={0.19612415926655835,6.530327076817175},length_95%_HPD={0.6963357597306761,3.79171605463371},height_range={5.3611506701434735,16.32179758599915},rate_95%_HPD={1.8093667609972084E-4,3.7122153057401336E-4},rate_range={1.232861943965306E-4,5.86687560952874E-4},height_median=10.001816865575243,rate=2.721484127629134E-4,height=10.07190759832417,posterior=0.9967987194877951,rate_median=2.670884651040142E-4,length=2.144824582606192,length_median=2.0341221839487424]:2.123211)[&height_95%_HPD={9.290100988489634,15.134086402994598},length_range={1.3293969011136895,13.048405588649691},length_95%_HPD={3.75007793310221,9.418750696541172},height_range={7.681937512334528,19.047618318270523},rate_95%_HPD={1.7690922550125246E-4,3.572469380173393E-4},rate_range={1.3737626305455815E-4,7.850652149045521E-4},height_median=12.125027720191142,rate=2.654499060603473E-4,height=12.218512106759558,posterior=0.9977991196478592,rate_median=2.6173784876212135E-4,length=6.6447986040072236,length_median=6.555346402774284]:6.638812)[&height_95%_HPD={14.80740349746737,22.95531894805916},length_range={0.05975371537711638,8.469130315246659},length_95%_HPD={0.40362951202916264,3.8610030286857473},height_range={12.139032487166617,29.351603857172435},rate_95%_HPD={1.7508137707847497E-4,3.6204691738559624E-4},rate_range={1.2696947452550656E-4,5.150294686498876E-4},height_median=18.76383932339273,rate=2.621671927051447E-4,height=18.8611518031934,posterior=0.9949979991996799,rate_median=2.5769758696296693E-4,length=1.9865377776177047,length_median=1.8431500226917645]:1.761785)[&height_95%_HPD={16.574612133180096,24.747551635915244},length_range={9.266993298560067E-4,3.800626036762015},length_95%_HPD={0.002348372851805891,1.6159471192437778},height_range={13.534375149106808,28.97393191700975},rate_95%_HPD={1.7767654514529881E-4,3.754486341463835E-4},rate_range={1.0627303265288196E-4,5.994023195221596E-4},height_median=20.525624310230825,rate=2.7149294369408796E-4,height=20.59805146269279,posterior=0.5507202881152461,rate_median=2.655961397849751E-4,length=0.6717446123681591,length_median=0.5621636959127905]:0.761518,(((Sceloporus_asper[&rate_range={1.1815830947456157E-4,0.0018677524063041757},height_95%_HPD={0.0,2.8421709430404007E-14},length_range={4.067087886758448,21.841294286741753},height_median=1.4210854715202004E-14,length_95%_HPD={10.81228208898576,16.796952838933763},height=1.998561380415264E-14,rate=2.3728290706957918E-4,height_range={0.0,5.6843418860808015E-14},rate_median=2.344969966079173E-4,length=13.722342304656353,length_median=13.649683598371784,rate_95%_HPD={1.671739483170147E-4,3.0918112731317666E-4}]:13.677196,(((((Sceloporus_macdougalli[&rate_range={1.7442401857985712E-4,0.0018677524063041757},height_95%_HPD={0.0,4.263256414560601E-14},length_range={2.487803829201088,15.824534217210346},height_median=1.4210854715202004E-14,length_95%_HPD={3.4739601911003293,6.666017717007211},height=1.9971397262820903E-14,rate=3.2470337852119613E-4,height_range={0.0,7.105427357601002E-14},rate_median=3.187309389165398E-4,length=4.957897954763535,length_median=4.9041525796499705,rate_95%_HPD={2.2239301858903172E-4,4.3457079246483443E-4}]:4.901981,(Sceloporus_aureolus_rvt54[&rate_range={7.841691280660163E-5,0.0010824335067478234},height_95%_HPD={0.0,4.263256414560601E-14},length_range={0.5102730069816963,7.318930267436557},height_median=1.4210854715202004E-14,length_95%_HPD={1.261255902434317,3.667643125216951},height=1.9956469894422582E-14,rate=2.6083986073687925E-4,height_range={0.0,8.526512829121202E-14},rate_median=2.56898959282544E-4,length=2.4539017004021506,length_median=2.4040018279292026,rate_95%_HPD={1.7333131272165544E-4,3.571661163456273E-4}]:2.442314,(Sceloporus_aureolus_jac22409[&rate_range={8.65826839014574E-5,9.722879281612742E-4},height_95%_HPD={0.0,4.263256414560601E-14},length_range={0.4677353971085464,20.152909956395284},height_median=1.4210854715202004E-14,length_95%_HPD={0.9529251757197714,2.9132844425921447},height=1.991737440576031E-14,rate=2.7544088853970466E-4,height_range={0.0,7.105427357601002E-14},rate_median=2.7053756000670263E-4,length=1.892291534433797,length_median=1.8282413284009986,rate_95%_HPD={1.8167394954540412E-4,3.724604103831595E-4}]:1.818676,Sceloporus_mucronatus[&rate_range={9.513064993651691E-5,0.0016130044619421834},height_95%_HPD={0.0,4.263256414560601E-14},length_range={0.4677353971085464,14.34089572293974},height_median=1.4210854715202004E-14,length_95%_HPD={0.9529251757197714,2.986103848681084},height=1.993088012002546E-14,rate=2.7780641731712965E-4,height_range={0.0,7.105427357601002E-14},rate_median=2.724433366523336E-4,length=1.9144544359150502,length_median=1.8521137419544103,rate_95%_HPD={1.8793717603586693E-4,3.8303448579777216E-4}]:1.818676)[&height_95%_HPD={0.9504107929321748,2.8388531013784473},length_range={1.458191227423633E-4,3.4843337641269216},length_95%_HPD={0.021067846058760775,1.4293172154542129},height_range={0.46773539710855516,5.273478757093677},rate_95%_HPD={1.7496878818917434E-4,3.73299132550639E-4},rate_range={1.1990833789460182E-4,5.492551655716082E-4},height_median=1.818676245677807,rate=2.7193691556797297E-4,height=1.8577515217538672,posterior=0.9244697879151661,rate_median=2.6641843478572314E-4,length=0.6318060386844223,length_median=0.5472839912282179]:0.623638)[&height_95%_HPD={1.4017567235827926,3.711121303037288},length_range={0.33135908131705083,5.9662067182034875},length_95%_HPD={1.020441021856569,3.960065524491126},height_range={0.7311413833019458,6.729077853572491},rate_95%_HPD={1.713997522691344E-4,3.5516899921200567E-4},rate_range={1.2101725642319105E-4,5.508061343304687E-4},height_median=2.4423143861888548,rate=2.6235603501069117E-4,height=2.4909106494969246,posterior=0.9980992396958783,rate_median=2.58115276183783E-4,length=2.45686028284422,length_median=2.3982262083248687]:2.459667)[&height_95%_HPD={3.434215498844324,6.60988097849237},length_range={1.0541381527094265,7.0551842769120725},length_95%_HPD={1.7810892022064104,4.935943354421488},height_range={2.4878038292010984,12.292265053019527},rate_95%_HPD={1.9102375825516083E-4,3.9183049763715714E-4},rate_range={1.554828045704716E-4,5.387215949957233E-4},height_median=4.90198144859211,rate=2.9070657725475876E-4,height=4.949136128000067,posterior=0.9982993197278912,rate_median=2.8569213638154043E-4,length=3.284278572129642,length_median=3.2264417034447206]:3.275154,(Sceloporus_dugesii[&rate_range={1.320330413402745E-4,0.0016938065015786987},height_95%_HPD={0.0,4.263256414560601E-14},length_range={1.8782120718873614,12.297138945218096},height_median=1.4210854715202004E-14,length_95%_HPD={4.781236740118119,8.230585939574954},height=2.0059539819077657E-14,rate=2.581809632516641E-4,height_range={0.0,8.526512829121202E-14},rate_median=2.539639179080411E-4,length=6.370281482654993,length_median=6.332594402298877,rate_95%_HPD={1.766108833812276E-4,3.479046781708437E-4}]:6.340941,(((Sceloporus_minor[&rate_range={1.2200720573351818E-4,0.0014095084793645089},height_95%_HPD={0.0,4.263256414560601E-14},length_range={1.3035580666233488,7.08131234356331},height_median=1.4210854715202004E-14,length_95%_HPD={2.1435568271168215,5.222889928561502},height=2.0112851849071664E-14,rate=2.5284482480281725E-4,height_range={0.0,8.526512829121202E-14},rate_median=2.495165674339905E-4,length=3.708179815064339,length_median=3.6836617649177947,rate_95%_HPD={1.707986712268638E-4,3.4456495553228904E-4}]:3.621804,(Sceloporus_serrifer_utar39870[&rate_range={1.230673085621079E-4,0.0038795300912371285},height_95%_HPD={0.0,4.263256414560601E-14},length_range={1.2827852588237616,6.54331310765673},height_median=1.4210854715202004E-14,length_95%_HPD={2.1076259694353823,4.813414874931992},height=2.003323921761395E-14,rate=2.6556261473299536E-4,height_range={0.0,8.526512829121202E-14},rate_median=2.5971162489500844E-4,length=3.43471068324932,length_median=3.412634428976994,rate_95%_HPD={1.7351688662197007E-4,3.5398644205268453E-4}]:3.307048,Sceloporus_ornatus[&rate_range={1.4726187403703978E-4,7.329720450037807E-4},height_95%_HPD={0.0,4.263256414560601E-14},length_range={1.2827852588237616,15.824534217210346},height_median=1.4210854715202004E-14,length_95%_HPD={2.2199435730545116,4.938086807320898},height=2.0027552601081257E-14,rate=2.8790560146691986E-4,height_range={0.0,8.526512829121202E-14},rate_median=2.832239757980231E-4,length=3.5279289282913253,length_median=3.487314072214196,rate_95%_HPD={1.9418007100341472E-4,3.8677466366664247E-4}]:3.307048)[&height_95%_HPD={2.1382454507156723,4.647722925529237},length_range={4.926620079026556E-4,2.7538409359376086},length_95%_HPD={4.926620079026556E-4,1.10909584480497},height_range={1.282785258823779,6.073902145365892},rate_95%_HPD={1.748324852266729E-4,3.639717988684147E-4},rate_range={1.4344322393210497E-4,5.036679244493245E-4},height_median=3.307048427984128,rate=2.694176634688064E-4,height=3.3334319884922654,posterior=0.3600440176070428,rate_median=2.660798736311288E-4,length=0.4066640651473112,length_median=0.311624324221091]:0.314756)[&height_95%_HPD={2.3650364467202536,4.959253797040702},length_range={7.408291591204375E-5,3.3705515097145247},length_95%_HPD={7.408291591204375E-5,1.5984150041602292},height_range={1.5576603397327062,6.10549241102207},rate_95%_HPD={1.7821192083219132E-4,3.7139489226185353E-4},rate_range={1.2459823954399165E-4,5.008824515592467E-4},height_median=3.6218044504398392,rate=2.6838373776769033E-4,height=3.6487222712343756,posterior=0.5473189275710284,rate_median=2.6356602817205417E-4,length=0.7036790208759992,length_median=0.6100991271669898]:0.633387,Sceloporus_cyanostictus[&rate_range={1.6137120111660647E-4,0.0011446645532521295},height_95%_HPD={0.0,4.263256414560601E-14},length_range={0.42903591401737784,11.314467374975392},height_median=1.4210854715202004E-14,length_95%_HPD={2.5829006465336986,5.625645529251596},height=2.0045323277745925E-14,rate=2.940571730678032E-4,height_range={0.0,8.526512829121202E-14},rate_median=2.881408551751259E-4,length=4.091523116879795,length_median=4.045997947232962,rate_95%_HPD={1.9784935022240478E-4,3.9909717236581986E-4}]:4.255192)[&height_95%_HPD={2.9301618988019555,5.729404477103969},length_range={0.008537949873544726,5.49985978043697},length_95%_HPD={0.30535884574857075,2.7059763819638056},height_range={2.2345364923421087,7.197359495897786},rate_95%_HPD={1.7545766276759478E-4,3.658173929027572E-4},rate_range={7.862213447713331E-5,5.878984516899629E-4},height_median=4.25519170089909,rate=2.6885483447693835E-4,height=4.295679536427438,posterior=0.9179671868747499,rate_median=2.646082935429024E-4,length=1.46507816447446,length_median=1.40268295087819]:1.46186,(Sceloporus_poinsettii[&rate_range={1.2644398506062352E-4,0.0011027413135328},height_95%_HPD={0.0,4.263256414560601E-14},length_range={0.42903591401737784,9.994163301052646},height_median=1.4210854715202004E-14,length_95%_HPD={2.6478994235877202,6.24710617484724},height=2.0151236510667346E-14,rate=2.67842466726174E-4,height_range={0.0,7.105427357601002E-14},rate_median=2.6337585332114296E-4,length=4.31068164990407,length_median=4.217550870717605,rate_95%_HPD={1.8328420846123704E-4,3.5997699822477495E-4}]:4.102145,Sceloporus_cyanogenys[&rate_range={1.7031482907317353E-4,0.001489546966505929},height_95%_HPD={0.0,4.263256414560601E-14},length_range={1.7122423431438087,19.403981437977585},height_median=1.4210854715202004E-14,length_95%_HPD={2.5659663505770687,5.781921287259022},height=2.0036793352946882E-14,rate=3.237912321504471E-4,height_range={0.0,7.105427357601002E-14},rate_median=3.1743351620751477E-4,length=4.1635614377793635,length_median=4.080720699081601,rate_95%_HPD={2.1756968862504002E-4,4.3761842034677667E-4}]:4.102145)[&height_95%_HPD={2.578800412301703,5.649864127549151},length_range={0.09949688474359686,4.709337748666484},length_95%_HPD={0.4451130571611577,2.850205425068449},height_range={1.7122423431438136,8.195611640198578},rate_95%_HPD={1.8913193363161938E-4,3.840348965683051E-4},rate_range={1.4726660002195517E-4,5.772166790962577E-4},height_median=4.102144892125835,rate=2.854091275559383E-4,height=4.150837796208788,posterior=0.897859143657463,rate_median=2.8067806923525715E-4,length=1.6252456257690546,length_median=1.558773936945716]:1.614907)[&height_95%_HPD={4.18642693419585,7.322760900132224},length_range={0.001001929895815934,3.8062945555884644},length_95%_HPD={0.012464668464114759,1.432725325852842},height_range={3.068660734093939,9.228710526050179},rate_95%_HPD={1.8019647395006993E-4,3.7663431033491444E-4},rate_range={1.242431132894382E-4,5.067798865060649E-4},height_median=5.71705183523482,rate=2.7350609929443234E-4,height=5.76419707736785,posterior=0.9603841536614646,rate_median=2.680692491817253E-4,length=0.6241756531660191,length_median=0.5402067887663438]:0.623889)[&height_95%_HPD={4.834213699052327,8.220005931788378},length_range={0.26451226979073716,5.225233702668645},length_95%_HPD={0.6752121253275485,3.170546251305809},height_range={3.4763063989253027,10.294023555659422},rate_95%_HPD={1.822663903955977E-4,3.7518685515927494E-4},rate_range={1.3959900765446326E-4,5.591107914228562E-4},height_median=6.340941308247267,rate=2.768561361249366E-4,height=6.381612999211825,posterior=0.9906962785114045,rate_median=2.7135331635900426E-4,length=1.8391800676565564,length_median=1.7683321526729605]:1.836194)[&height_95%_HPD={6.342763968484022,10.218660372100231},length_range={0.4557410217870146,5.491824737601479},length_95%_HPD={0.9787690230083275,3.5273736017859907},height_range={4.879107752734065,12.459319528645352},rate_95%_HPD={1.915276470427778E-4,3.8755442485000215E-4},rate_range={1.4285321344438212E-4,5.96199305364975E-4},height_median=8.177135518435222,rate=2.874688142945376E-4,height=8.220793066868366,posterior=0.9906962785114045,rate_median=2.8255131761896154E-4,length=2.1780728438136556,length_median=2.124039103384172]:2.177843,((Sceloporus_lineolateralis[&rate_range={1.4645353570325587E-4,0.0020935682761692425},height_95%_HPD={0.0,4.263256414560601E-14},length_range={2.573181945553607,16.80445490763175},height_median=1.4210854715202004E-14,length_95%_HPD={3.709163954077472,7.394440825979597},height=1.9992722074818507E-14,rate=2.8516173259506445E-4,height_range={0.0,7.105427357601002E-14},rate_median=2.8060765959747017E-4,length=5.47322903037768,length_median=5.402137693062041,rate_95%_HPD={1.9375954965564354E-4,3.810894264351054E-4}]:5.399535,Sceloporus_jarrovii[&rate_range={1.432305610909737E-4,7.241070632334817E-4},height_95%_HPD={0.0,4.263256414560601E-14},length_range={2.573181945553607,16.878533288429065},height_median=1.4210854715202004E-14,length_95%_HPD={3.693142902670152,7.394440825979597},height=1.9993432901885093E-14,rate=2.969620075042909E-4,height_range={0.0,7.105427357601002E-14},rate_median=2.9204838724338747E-4,length=5.481250471554571,length_median=5.402477893917974,rate_95%_HPD={2.0235714441003473E-4,4.0006724181201186E-4}]:5.399535)[&height_95%_HPD={3.7153023651777204,7.36658596324753},length_range={0.6977622297387249,7.171003190526155},length_95%_HPD={1.5649726857271489,4.7074603326246525},height_range={2.573181945553621,9.61268494773715},rate_95%_HPD={1.9270004620943913E-4,3.9517442184305846E-4},rate_range={1.36819077065429E-4,5.911132983244087E-4},height_median=5.399535259580674,rate=2.8962930200614423E-4,height=5.459207474145741,posterior=0.9970988395358144,rate_median=2.84758342896108E-4,length=3.090441838160513,length_median=3.02401747014733]:3.118464,((Sceloporus_insignis_anmo1130[&rate_range={9.983052723553804E-5,9.722879281612742E-4},height_95%_HPD={0.0,4.263256414560601E-14},length_range={0.7819398154280087,14.18568450491243},height_median=1.4210854715202004E-14,length_95%_HPD={1.209392583750911,3.7628190329410933},height=2.0077310495742328E-14,rate=2.8761273975024204E-4,height_range={0.0,8.526512829121202E-14},rate_median=2.836402884548411E-4,length=2.458932029231523,length_median=2.3719487903642955,rate_95%_HPD={1.8934410604632229E-4,3.89850946931839E-4}]:2.368579,Sceloporus_insignis[&rate_range={1.3896857629658527E-4,7.743967462987107E-4},height_95%_HPD={0.0,4.263256414560601E-14},length_range={0.7819398154280087,12.31492684287115},height_median=1.4210854715202004E-14,length_95%_HPD={1.2095917118232389,3.761755170933172},height=2.008086463107526E-14,rate=2.6572907909010656E-4,height_range={0.0,8.526512829121202E-14},rate_median=2.6111789700950265E-4,length=2.445556572143097,length_median=2.3719487903642955,rate_95%_HPD={1.7595939513728574E-4,3.595712148690979E-4}]:2.368579)[&height_95%_HPD={1.2429625928962622,3.763942835282691},length_range={1.3522546370602502,9.03936242927179},length_95%_HPD={2.8956726679441376,6.7080746813766625},height_range={0.7819398154280321,9.258156118947696},rate_95%_HPD={1.9081689666491908E-4,3.818634217487596E-4},rate_range={1.3357842483892576E-4,5.963880832183128E-4},height_median=2.3685788965812833,rate=2.8413589584596726E-4,height=2.432943878474659,posterior=0.9966986794717887,rate_median=2.7955658548445544E-4,length=4.744350295129243,length_median=4.698929567014461]:4.762814,((Sceloporus_torquatus_uwbm6600[&rate_range={1.1642747022332188E-4,0.0023418806067345057},height_95%_HPD={0.0,4.263256414560601E-14},length_range={0.5768461432393094,6.064391614852682},height_median=1.4210854715202004E-14,length_95%_HPD={1.0115870299732543,3.439695992189367},height=2.007659966867574E-14,rate=2.7500096370168753E-4,height_range={0.0,7.105427357601002E-14},rate_median=2.698271500392539E-4,length=2.1968442161657915,length_median=2.1324236434721127,rate_95%_HPD={1.800128634733723E-4,3.7549687175978037E-4}]:2.131674,Sceloporus_torquatus_uogv2526[&rate_range={1.3205589270938914E-4,0.001653359428302813},height_95%_HPD={0.0,4.263256414560601E-14},length_range={0.5768461432393094,6.466915185514149},height_median=1.4210854715202004E-14,length_95%_HPD={1.013871729798676,3.4432245414517633},height=2.0075888841609153E-14,rate=2.642574063822766E-4,height_range={0.0,7.105427357601002E-14},rate_median=2.5913869842885816E-4,length=2.197385584349672,length_median=2.1324236434721127,rate_95%_HPD={1.7908993060425257E-4,3.6173329573314374E-4}]:2.131674)[&height_95%_HPD={1.0174848364109152,3.4396959921893995},length_range={0.4062099773183645,7.29107127108},length_95%_HPD={1.191400239871578,4.8252137325913935},height_range={0.5768461432393082,5.833749787146402},rate_95%_HPD={1.6993541105159957E-4,3.5541592867429804E-4},rate_range={1.0753184744516755E-4,6.888156967560609E-4},height_median=2.1316735758516074,rate=2.593721164998968E-4,height=2.1951725828441564,posterior=0.9991996798719488,rate_median=2.557700153798702E-4,length=3.0405912346590087,length_median=2.9805981802283825]:3.056981,Sceloporus_bulleri[&rate_range={1.224513264218495E-4,5.229474533608662E-4},height_95%_HPD={0.0,4.263256414560601E-14},length_range={1.8968102431831277,16.878533288429065},height_median=1.4210854715202004E-14,length_95%_HPD={3.334776759446863,7.221420611504138},height=2.0129911698669746E-14,rate=2.645881058491156E-4,height_range={0.0,8.526512829121202E-14},rate_median=2.6080253383645256E-4,length=5.25471586780674,length_median=5.194251902210025,rate_95%_HPD={1.7505762893253566E-4,3.531450446858797E-4}]:5.188655)[&height_95%_HPD={3.374534962077533,7.214787455868475},length_range={0.10788597895107888,5.981845242459208},length_95%_HPD={0.44666411202414213,3.680397852801109},height_range={1.8968102431831397,9.812503800628257},rate_95%_HPD={1.699361968632223E-4,3.5601777035534595E-4},rate_range={9.394471720494903E-5,5.591349915555526E-4},height_median=5.1886550058310945,rate=2.593402205699103E-4,height=5.234846399644236,posterior=0.9956982793117247,rate_median=2.556981035408481E-4,length=1.9474300117028962,length_median=1.8343508796141945]:1.942738)[&height_95%_HPD={5.2232058662719965,9.220718581278007},length_range={0.0019540835618521157,5.182864206770559},length_95%_HPD={0.17522542921879758,2.7543307044009815},height_range={4.067121118664872,11.404333334445838},rate_95%_HPD={1.7339505658645472E-4,3.634128928456255E-4},rate_range={1.1613078121769897E-4,5.511978231247518E-4},height_median=7.1313932878626645,rate=2.637471732283928E-4,height=7.17675815500919,posterior=0.9939975990396158,rate_median=2.589649705463912E-4,length=1.3744041341269062,length_median=1.2576583407626827]:1.386606)[&height_95%_HPD={6.568699898988385,10.689392693520446},length_range={0.25031116427105715,5.289222526456241},length_95%_HPD={0.5745312301164809,3.180753831028758},height_range={5.116683663667125,15.612851340558123},rate_95%_HPD={1.7942119600085666E-4,3.704688835019079E-4},rate_range={1.0898760237492355E-4,5.924842988348932E-4},height_median=8.51799909283342,rate=2.7178488590630314E-4,height=8.55374469974407,posterior=0.9978991596638656,rate_median=2.669046468317941E-4,length=1.8578775872429862,length_median=1.7893940102842674]:1.836979)[&height_95%_HPD={8.24543583369558,12.653449510776909},length_range={0.10911295224891937,5.403727157207962},length_95%_HPD={0.42314781765213283,2.5922982210690986},height_range={6.192446887002767,14.99921572831829},rate_95%_HPD={1.871887146240448E-4,3.8302491537567097E-4},rate_range={1.3703606346140577E-4,5.486894020864123E-4},height_median=10.354978033740053,rate=2.8023517574087405E-4,height=10.39886591068202,posterior=0.9906962785114045,rate_median=2.7533495278356067E-4,length=1.4381162158719505,length_median=1.3764580143530019]:1.419982,(Sceloporus_megalepidurus[&rate_range={1.351514804569256E-4,0.001503075015761032},height_95%_HPD={0.0,4.263256414560601E-14},length_range={0.23430954463940185,21.70648341775535},height_median=1.4210854715202004E-14,length_95%_HPD={0.5621433264016945,2.581013511690502},height=1.9853399969767504E-14,rate=2.695336201889822E-4,height_range={0.0,7.105427357601002E-14},rate_median=2.6463486146441426E-4,length=1.506002137073354,length_median=1.3981202816667078,rate_95%_HPD={1.778393581912651E-4,3.6873894534888307E-4}]:1.394276,Sceloporus_megalepidurus_pictus[&rate_range={1.3041846977202376E-4,0.001225875040643814},height_95%_HPD={0.0,4.263256414560601E-14},length_range={0.23430954463940185,51.6013834338665},height_median=1.4210854715202004E-14,length_95%_HPD={0.5621433264016945,2.581013511690502},height=1.9851978315634332E-14,rate=2.8023748190790423E-4,height_range={0.0,7.105427357601002E-14},rate_median=2.741020060818001E-4,length=1.5514110018209692,length_median=1.3981202816667078,rate_95%_HPD={1.8684514005645622E-4,3.8656375681940807E-4}]:1.394276)[&height_95%_HPD={0.5426545955495499,2.5291682090517043},length_range={6.025169936748376,16.780986472119},length_95%_HPD={7.9793867378350285,12.983732207253766},height_range={0.2343095446394159,5.654948582902307},rate_95%_HPD={2.1380508773275397E-4,3.876586727201644E-4},rate_range={1.6187358483631166E-4,5.369201167071272E-4},height_median=1.3942760032799484,rate=2.976697320549474E-4,height=1.4661064376706707,posterior=0.9959983993597439,rate_median=2.934028135134744E-4,length=10.381513805131334,length_median=10.315419850705663]:10.380684)[&height_95%_HPD={9.43285343922107,14.385086942969352},length_range={0.08936191501553559,4.926436919493911},length_95%_HPD={0.268710916991898,2.173137345405454},height_range={7.757599940728774,17.195032430459506},rate_95%_HPD={1.8443863350663312E-4,3.7821321265014637E-4},rate_range={1.2910255780743983E-4,5.620349202593806E-4},height_median=11.77496050196632,rate=2.786083229154988E-4,height=11.836982126554037,posterior=0.9906962785114045,rate_median=2.7411150760767015E-4,length=1.1418116989852816,length_median=1.0634210718844521]:1.138865,((Sceloporus_anahuacus[&rate_range={1.1443084401420267E-4,8.002796266369629E-4},height_95%_HPD={0.0,4.263256414560601E-14},length_range={1.753269726481788,14.468085395664433},height_median=1.4210854715202004E-14,length_95%_HPD={2.6058228368912664,6.679529215524062},height=1.9916663578693725E-14,rate=2.527245261089553E-4,height_range={0.0,7.105427357601002E-14},rate_median=2.4906505381531736E-4,length=4.625752845536803,length_median=4.520040689895188,rate_95%_HPD={1.682885234488333E-4,3.3895086953196615E-4}]:4.518318,Sceloporus_palaciosi[&rate_range={9.495516200128656E-5,9.669139991566955E-4},height_95%_HPD={0.0,4.263256414560601E-14},length_range={1.753269726481788,20.014569256672694},height_median=1.4210854715202004E-14,length_95%_HPD={2.6058228368912664,6.679529215524062},height=1.9920217714026657E-14,rate=2.66694864125503E-4,height_range={0.0,7.105427357601002E-14},rate_median=2.6264119911757517E-4,length=4.633405149245746,length_median=4.520040689895188,rate_95%_HPD={1.8192088745481457E-4,3.6102958150075463E-4}]:4.518318)[&height_95%_HPD={2.623056755497643,6.673034318687542},length_range={0.4931042682355553,9.148006642963562},length_95%_HPD={1.6623887931000256,6.510333943210553},height_range={1.7532697264817898,10.073050204924613},rate_95%_HPD={1.6404183015973858E-4,3.3562352087015913E-4},rate_range={9.078175656106999E-5,4.772192129894069E-4},height_median=4.518317759631358,rate=2.462557845961048E-4,height=4.617280793479732,posterior=0.998499399759904,rate_median=2.4315481249220547E-4,length=4.128760832150229,length_median=4.054081318313179]:4.595637,((Sceloporus_heterolepis[&rate_range={1.4175886887002386E-4,0.0012103097247976467},height_95%_HPD={0.0,4.263256414560601E-14},length_range={2.743737836290365,12.818002291592922},height_median=1.4210854715202004E-14,length_95%_HPD={4.153672962805276,8.667105227033776},height=1.994793996962354E-14,rate=2.849360936196177E-4,height_range={0.0,7.105427357601002E-14},rate_median=2.799431754109661E-4,length=6.37784019713758,length_median=6.302750885688384,rate_95%_HPD={1.9488143451481247E-4,3.8428845010835585E-4}]:6.302678,Sceloporus_shannonorum[&rate_range={1.2870380406537418E-4,8.976338702275547E-4},height_95%_HPD={0.0,4.263256414560601E-14},length_range={2.743737836290365,19.348820141786103},height_median=1.4210854715202004E-14,length_95%_HPD={4.13551867775989,8.668457645223052},height=1.9946518315490368E-14,rate=2.811693333430167E-4,height_range={0.0,7.105427357601002E-14},rate_median=2.765403466221983E-4,length=6.396415058878384,length_median=6.305280038832399,rate_95%_HPD={1.9260806411879676E-4,3.752004165872639E-4}]:6.302678)[&height_95%_HPD={4.175157843270398,8.652642199366497},length_range={0.13246838240778924,5.760931434944751},length_95%_HPD={0.5001780441042332,3.617148275499998},height_range={2.7437378362903786,11.472842875270302},rate_95%_HPD={1.7915871481661994E-4,3.6810554213979375E-4},rate_range={1.1222938135769087E-4,6.033182333422477E-4},height_median=6.302678239280596,rate=2.7359252420657866E-4,height=6.375241185601881,posterior=0.9974989995998399,rate_median=2.695652631881302E-4,length=1.965187525431059,length_median=1.8652330725517903]:1.714906,(Sceloporus_grammicus_microlepidotus[&rate_range={1.1661015872604999E-4,0.0013095553620681463},height_95%_HPD={0.0,4.263256414560601E-14},length_range={2.2298525166289584,17.761481924115245},height_median=1.4210854715202004E-14,length_95%_HPD={4.2975185996791625,8.907225745199359},height=2.0042479969479578E-14,rate=2.7553488657855603E-4,height_range={0.0,7.105427357601002E-14},rate_median=2.711924457489852E-4,length=6.455108668130637,length_median=6.36653517377726,rate_95%_HPD={1.8507918102316455E-4,3.6477655527136587E-4}]:6.365481,Sceloporus_grammicus[&rate_range={1.4096593739044996E-4,6.33658376979963E-4},height_95%_HPD={0.0,4.263256414560601E-14},length_range={2.931655290667477,21.054952141561316},height_median=1.4210854715202004E-14,length_95%_HPD={4.2950385874204855,8.907225745199359},height=2.0039636661213228E-14,rate=2.736967509792462E-4,height_range={0.0,7.105427357601002E-14},rate_median=2.697409924501524E-4,length=6.463942998676259,length_median=6.369805591887507,rate_95%_HPD={1.9030866419045256E-4,3.6621282486263456E-4}]:6.365481)[&height_95%_HPD={4.330790711904072,8.907225745199383},length_range={0.09911277283423381,6.422857402192247},length_95%_HPD={0.39808949142260275,3.500293341000922},height_range={2.931655290667493,14.760915794268655},rate_95%_HPD={1.7967613003989447E-4,3.719520181069675E-4},rate_range={9.476991526789264E-5,6.043014770364126E-4},height_median=6.365481155796665,rate=2.7071508240459615E-4,height=6.448347990769722,posterior=0.9973989595838335,rate_median=2.6665059555616764E-4,length=1.8872676169300957,length_median=1.7699651089823938]:1.652103)[&height_95%_HPD={5.825049992426173,10.109952015507687},length_range={8.471123432816086E-4,4.335656906649423},length_95%_HPD={0.12314501664077682,2.2501276870582574},height_range={4.719233872401844,13.403478861020815},rate_95%_HPD={1.8196596572600976E-4,3.7414799857024724E-4},rate_range={1.3498697063003189E-4,6.25054591116346E-4},height_median=8.017584629172404,rate=2.719959125158732E-4,height=8.070119280046224,posterior=0.5677270908363345,rate_median=2.676257820079127E-4,length=1.1111550937939962,length_median=1.0109304700901909]:1.09637)[&height_95%_HPD={6.866931465587641,11.582218936539547},length_range={0.8164514178286613,9.281336433834987},length_95%_HPD={1.7298365448979283,5.96828968590426},height_range={5.188307396889556,14.435040514466053},rate_95%_HPD={1.7026875984286422E-4,3.4420676510786905E-4},rate_range={1.1967583189598989E-4,5.10456745578837E-4},height_median=9.113954358453086,rate=2.523547829496095E-4,height=9.182304881269063,posterior=0.9906962785114045,rate_median=2.490655912780147E-4,length=3.7853801230721875,length_median=3.7249309208268766]:3.799871)[&height_95%_HPD={10.163896301490482,15.711111210948317},length_range={0.0020812296408365683,3.7609847479472105},length_95%_HPD={0.06949726550586455,1.754978671753694},height_range={8.373761776951817,20.398303106899206},rate_95%_HPD={1.7545472058881173E-4,3.722278533022023E-4},rate_range={1.2883205296913884E-4,5.366075617158354E-4},height_median=12.913825040931066,rate=2.722546029682412E-4,height=12.986548227728564,posterior=0.9555822328931572,rate_median=2.682820173884919E-4,length=0.7879913026279772,length_median=0.6965048188325786]:0.763371)[&height_95%_HPD={10.81357257957189,16.692619372568032},length_range={0.27751929705658185,6.3598661772265626},length_95%_HPD={0.8130815875666553,4.011079543958118},height_range={8.59042956740275,21.84129428674177},rate_95%_HPD={1.8169085767240044E-4,3.7179811862000635E-4},rate_range={1.3084743872027733E-4,6.049544483316604E-4},height_median=13.677196068873073,rate=2.698241660900453E-4,height=13.752975215877505,posterior=0.9960984393757503,rate_median=2.649716266102591E-4,length=2.28113760043367,length_median=2.198924958034395]:2.261651,(Sceloporus_melanorhinus[&rate_range={1.6255012595019815E-4,0.0027317126295104293},height_95%_HPD={0.0,2.8421709430404007E-14},length_range={2.4773548990227408,20.52020578660601},height_median=1.4210854715202004E-14,length_95%_HPD={8.743967312063145,15.598171838677654},height=1.9851267488567743E-14,rate=2.898500419781972E-4,height_range={0.0,5.6843418860808015E-14},rate_median=2.8345884782047756E-4,length=12.19223755105613,length_median=12.124141255206434,rate_95%_HPD={2.041818105829149E-4,3.8186274637732E-4}]:12.125271,Sceloporus_clarkii[&rate_range={1.346436463635462E-4,0.001789176467171824},height_95%_HPD={0.0,2.8421709430404007E-14},length_range={1.8782120718873614,20.52020578660601},height_median=1.4210854715202004E-14,length_95%_HPD={8.743967312063145,15.598171838677654},height=1.9850556661501158E-14,rate=2.521953111390079E-4,height_range={0.0,5.6843418860808015E-14},rate_median=2.4892678176162793E-4,length=12.191569707778527,length_median=12.124141255206434,rate_95%_HPD={1.7700764529667316E-4,3.3048914865130014E-4}]:12.125271)[&height_95%_HPD={8.732194680390876,15.574135127983581},length_range={0.8214871540508497,11.581452269887574},length_95%_HPD={1.5072025517351317,6.189803655565534},height_range={2.477354899022764,20.520205786606027},rate_95%_HPD={1.759352105574954E-4,3.664651488096702E-4},rate_range={1.1904348158832567E-4,0.0010620734795320315},height_median=12.125270827815385,rate=2.6767385320570635E-4,height=12.196374600295458,posterior=0.999499799919968,rate_median=2.6371575639472266E-4,length=3.824454405392987,length_median=3.684272586710769]:3.813576)[&height_95%_HPD={12.550114443482798,19.323631927163106},length_range={0.2410177236890796,7.586797501312455},length_95%_HPD={0.961344138680845,4.581209867869891},height_range={10.05230049973963,24.07680912845551},rate_95%_HPD={1.7292739402484044E-4,3.625129625642842E-4},rate_range={1.1967583189598989E-4,6.186461824188897E-4},height_median=15.93884704682604,rate=2.6536932942306933E-4,height=16.033825468300638,posterior=0.9968987595038015,rate_median=2.61209748002733E-4,length=2.705440491593087,length_median=2.595323454165051]:2.675008,((((Sceloporus_horridus[&rate_range={1.3385348830987536E-4,9.669139991566955E-4},height_95%_HPD={0.0,4.263256414560601E-14},length_range={3.575806399067948,17.01376772175507},height_median=1.4210854715202004E-14,length_95%_HPD={5.548210782773422,12.553597373144111},height=2.0043190796546164E-14,rate=2.588773774113954E-4,height_range={0.0,7.105427357601002E-14},rate_median=2.554434598350851E-4,length=8.911500189820854,length_median=8.807404761249812,rate_95%_HPD={1.7331110278185954E-4,3.4642199853613E-4}]:8.804495,Sceloporus_spinosus[&rate_range={9.513767948599536E-5,8.813024906484339E-4},height_95%_HPD={0.0,4.263256414560601E-14},length_range={3.575806399067948,16.99856819556999},height_median=1.4210854715202004E-14,length_95%_HPD={5.5263785732103194,12.553597373144111},height=2.0045323277745925E-14,rate=2.3961103938422706E-4,height_range={0.0,7.105427357601002E-14},rate_median=2.3599872752220802E-4,length=8.908955551408551,length_median=8.802370383434063,rate_95%_HPD={1.6116690873837315E-4,3.2129994489627753E-4}]:8.804495)[&height_95%_HPD={5.548210782773438,12.553597373144129},length_range={0.4111348732999378,13.064796414832493},length_95%_HPD={1.9833109441055647,8.577696149270535},height_range={3.5758063990679503,16.998568195569987},rate_95%_HPD={1.616358312075135E-4,3.318889987763494E-4},rate_range={1.1682535786540272E-4,4.5314961485614063E-4},height_median=8.804494743502538,rate=2.4248929390837472E-4,height=8.910128030292904,posterior=0.996998799519808,rate_median=2.3849192455944698E-4,length=5.146587484932836,length_median=5.033165525985191]:5.195172,((Sceloporus_formosus_scitulus[&rate_range={1.2812254559773064E-4,0.001093820861517913},height_95%_HPD={0.0,4.263256414560601E-14},length_range={2.1937517528946824,14.315353832859952},height_median=1.4210854715202004E-14,length_95%_HPD={6.739623460938208,11.042055762836432},height=1.9967843127487968E-14,rate=2.7138782659401524E-4,height_range={0.0,7.105427357601002E-14},rate_median=2.680265187755581E-4,length=8.857186334906425,length_median=8.806119640474178,rate_95%_HPD={1.928782541774866E-4,3.5807602186199684E-4}]:8.804568,(Sceloporus_adleri[&rate_range={1.664044086191945E-4,8.445162703316125E-4},height_95%_HPD={0.0,4.263256414560601E-14},length_range={3.1502403738786295,11.776578496051094},height_median=1.4210854715202004E-14,length_95%_HPD={4.916521516719808,8.81968872911205},height=1.9955759067355996E-14,rate=3.028849584261509E-4,height_range={0.0,7.105427357601002E-14},rate_median=2.977257016378887E-4,length=6.820671441425075,length_median=6.763628304970375,rate_95%_HPD={2.1293846315851835E-4,4.0163834627249273E-4}]:6.763952,(Sceloporus_druckercolini[&rate_range={1.439127420568101E-4,5.480795279630844E-4},height_95%_HPD={0.0,4.263256414560601E-14},length_range={1.5908807725731207,8.018544004043557},height_median=1.4210854715202004E-14,length_95%_HPD={2.532549897936906,5.853875441902865},height=2.0001251999617546E-14,rate=2.77417960525247E-4,height_range={0.0,7.105427357601002E-14},rate_median=2.7275685707832864E-4,length=4.125725411112671,length_median=4.068673884388511,rate_95%_HPD={1.891432126953792E-4,3.759447757073166E-4}]:4.068674,Sceloporus_stejnegeri[&rate_range={1.2827473838874435E-4,6.526176708265783E-4},height_95%_HPD={0.0,4.263256414560601E-14},length_range={1.5908807725731207,8.018544004043557},height_median=1.4210854715202004E-14,length_95%_HPD={2.532549897936906,5.853875441902865},height=2.0001251999617546E-14,rate=2.717422942159756E-4,height_range={0.0,7.105427357601002E-14},rate_median=2.6802357313473405E-4,length=4.125725411112671,length_median=4.068673884388511,rate_95%_HPD={1.8334324918930584E-4,3.655077501743528E-4}]:4.068674)[&height_95%_HPD={2.532549897936917,5.853875441902886},length_range={0.5348309968229437,8.595465741507219},length_95%_HPD={1.1074654995308668,4.321304946051088},height_range={1.5908807725731435,8.01854400404359},rate_95%_HPD={1.7739426302604378E-4,3.7124774565535127E-4},rate_range={1.34812617453483E-4,0.0012646393540425367},height_median=4.068673884388531,rate=2.7360505178749807E-4,height=4.125725411112689,posterior=1.0,rate_median=2.691427560190396E-4,length=2.6979206217024174,length_median=2.6220961203595556]:2.695279)[&height_95%_HPD={4.91867991998312,8.819688729112059},length_range={0.3411892214364407,6.24823059395659},length_95%_HPD={0.8001068395350668,3.5180461838348274},height_range={3.1502403738786455,11.776578496051116},rate_95%_HPD={1.803726799589661E-4,3.808905605133346E-4},rate_range={1.1682535786540272E-4,0.00104769222353098},height_median=6.763952410265588,rate=2.785987888754588E-4,height=6.821407595228813,posterior=0.9995998399359743,rate_median=2.7292041039378044E-4,length=2.0407924586772217,length_median=1.961037697032343]:2.040615)[&height_95%_HPD={6.774270414800725,11.05458505870996},length_range={0.0035494267645752586,3.919158561136312},length_95%_HPD={0.12498179462459191,1.8790177775437726},height_range={5.292561191348099,14.315353832859984},rate_95%_HPD={1.7444154253552698E-4,3.68679931737687E-4},rate_range={1.3280614167369845E-4,5.900424606685405E-4},height_median=8.804567538029104,rate=2.7213340777095554E-4,height=8.857178209031703,posterior=0.9930972388955582,rate_median=2.6757700760416525E-4,length=0.8790804295332026,length_median=0.7873341583593847]:0.863468,((Sceloporus_subpictus[&rate_range={1.357533287675238E-4,8.764126592688201E-4},height_95%_HPD={0.0,4.263256414560601E-14},length_range={0.9017724585514276,16.420406969921878},height_median=1.4210854715202004E-14,length_95%_HPD={1.458290191681553,4.268902960041217},height=1.991310944336079E-14,rate=2.707583241708448E-4,height_range={0.0,7.105427357601002E-14},rate_median=2.661682654463433E-4,length=2.8039389558985124,length_median=2.7171423427135277,rate_95%_HPD={1.8067965983167424E-4,3.667265265622268E-4}]:2.713897,Sceloporus_cryptus[&rate_range={1.3963328837074624E-4,0.001910484299198451},height_95%_HPD={0.0,4.263256414560601E-14},length_range={0.9017724585514276,11.292881864762315},height_median=1.4210854715202004E-14,length_95%_HPD={1.4419222055977212,4.249695809271429},height=1.991310944336079E-14,rate=2.726915083543805E-4,height_range={0.0,7.105427357601002E-14},rate_median=2.678108703013367E-4,length=2.796722253005361,length_median=2.7171423427135277,rate_95%_HPD={1.8046027726953875E-4,3.6788211686560626E-4}]:2.713897)[&height_95%_HPD={1.413144055007237,4.1901561725858585},length_range={1.5644294416652968,9.842547955773032},length_95%_HPD={3.2749549095798396,7.132493831789347},height_range={0.9017724585514344,7.913754554528438},rate_95%_HPD={1.807583570626797E-4,3.5760171796626276E-4},rate_range={1.2754819227291136E-4,5.973476904947913E-4},height_median=2.713896635146682,rate=2.6561497903957457E-4,height=2.7858237306316767,posterior=0.9972989195678271,rate_median=2.621766342490551E-4,length=5.104786249904996,length_median=5.048506998043169]:5.135767,((Sceloporus_formosus_anmo1248[&rate_range={8.920035208321997E-5,6.807859173696913E-4},height_95%_HPD={0.0,4.263256414560601E-14},length_range={0.6011046762864938,6.8806267966601355},height_median=1.4210854715202004E-14,length_95%_HPD={1.1555130860524554,4.055612514190175},height=2.0087262074674542E-14,rate=2.6163969275369857E-4,height_range={0.0,7.105427357601002E-14},rate_median=2.5840399150400264E-4,length=2.5371787986525063,length_median=2.464741672707275,rate_95%_HPD={1.7420947514927755E-4,3.521742981401112E-4}]:2.464742,Sceloporus_formosus_rvt76[&rate_range={1.3357842483892576E-4,0.0016130044619421834},height_95%_HPD={0.0,4.263256414560601E-14},length_range={0.6011046762864938,6.8806267966601355},height_median=1.4210854715202004E-14,length_95%_HPD={1.1555130860524554,4.055612514190175},height=2.0087262074674542E-14,rate=2.681151493294253E-4,height_range={0.0,7.105427357601002E-14},rate_median=2.6320340340412883E-4,length=2.5371787986525063,length_median=2.464741672707275,rate_95%_HPD={1.8062880591056225E-4,3.6624930340486874E-4}]:2.464742)[&height_95%_HPD={1.1555130860524656,4.0556125141902015},length_range={0.8155878674864026,8.5269983276177},length_95%_HPD={2.616078583176359,6.602401657788221},height_range={0.6011046762865107,6.880626796660152},rate_95%_HPD={1.647126651982041E-4,3.2980985105570223E-4},rate_range={1.2248123811166425E-4,6.891906901762289E-4},height_median=2.464741672707305,rate=2.4408159747332382E-4,height=2.537178798652526,posterior=1.0,rate_median=2.4075577092208078E-4,length=4.591976679671675,length_median=4.5648488155709135]:4.621004,(((Sceloporus_smaragdinus[&rate_range={1.4375912796742152E-4,0.0013613549759469838},height_95%_HPD={0.0,4.263256414560601E-14},length_range={2.0044189201790514,8.214533827512785},height_median=1.4210854715202004E-14,length_95%_HPD={3.383842662304018,6.453044679742979},height=2.0272787939053678E-14,rate=2.849738517119709E-4,height_range={0.0,7.105427357601002E-14},rate_median=2.8035847544970166E-4,length=4.888083622398336,length_median=4.8613161783343966,rate_95%_HPD={1.9769169342346478E-4,3.822528827638595E-4}]:4.859639,Sceloporus_malachiticus[&rate_range={1.5035606257698058E-4,0.0027809035858261406},height_95%_HPD={0.0,4.263256414560601E-14},length_range={2.1054436385304256,8.214533827512785},height_median=1.4210854715202004E-14,length_95%_HPD={3.38116596412092,6.451042090758214},height=2.0271366284920506E-14,rate=2.9559429752391733E-4,height_range={0.0,7.105427357601002E-14},rate_median=2.8917142083109216E-4,length=4.8888544488359535,length_median=4.861399377076266,rate_95%_HPD={2.0627709786839876E-4,3.974831213406002E-4}]:4.859639)[&height_95%_HPD={3.3846440103277757,6.446435044052365},length_range={0.025377490273525538,3.3315884192300036},length_95%_HPD={0.14632939011294788,1.8416599605778643},height_range={2.1054436385304456,8.214533827512781},rate_95%_HPD={1.819895660006267E-4,3.79878563877317E-4},rate_range={1.1670903912657406E-4,5.403773940474073E-4},height_median=4.8596394430875876,rate=2.7453573198505835E-4,height=4.886724007614871,posterior=0.9968987595038015,rate_median=2.698936714946097E-4,length=0.9429120686569867,length_median=0.8836887272744383]:0.934161,(Sceloporus_taeniocnemis_mvz4213[&rate_range={1.3565948209756445E-4,9.774629728774185E-4},height_95%_HPD={0.0,4.263256414560601E-14},length_range={1.1381453292978578,7.880552428917736},height_median=1.4210854715202004E-14,length_95%_HPD={2.5848389738048514,6.0177501557413455},height=2.0105743578405796E-14,rate=2.5552046089983687E-4,height_range={0.0,7.105427357601002E-14},rate_median=2.5121808039411627E-4,length=4.254300234784927,length_median=4.212323678704042,rate_95%_HPD={1.740737895821588E-4,3.520972061174958E-4}]:4.211175,Sceloporus_acanthinus_anmo1932[&rate_range={1.633618855787667E-4,0.0021128292727410217},height_95%_HPD={0.0,4.263256414560601E-14},length_range={1.1381453292978578,7.880552428917736},height_median=1.4210854715202004E-14,length_95%_HPD={2.583883381792714,6.017986994776332},height=2.0106454405472382E-14,rate=2.970513308231788E-4,height_range={0.0,7.105427357601002E-14},rate_median=2.916525526536544E-4,length=4.255200903931242,length_median=4.21364312814161,rate_95%_HPD={2.009869278274454E-4,3.988929015123513E-4}]:4.211175)[&height_95%_HPD={2.5870665743877694,6.017750155741368},length_range={0.07426772191512665,5.345320753469604},length_95%_HPD={0.24492710511533122,3.0383607350940927},height_range={1.1381453292978705,7.880552428917738},rate_95%_HPD={1.7691891363193172E-4,3.688230455342118E-4},rate_range={1.2132390806736465E-4,0.0013803354225546001},height_median=4.21117508115681,rate=2.706768069547696E-4,height=4.252916710441807,posterior=0.9983993597438976,rate_median=2.653775888153694E-4,length=1.578043970269501,length_median=1.497102521538185]:1.582625)[&height_95%_HPD={4.262082447890407,7.355388899801383},length_range={0.0021421364077536253,2.7861645371394115},length_95%_HPD={0.007304748226263591,1.1701495744068255},height_range={2.9140388826372146,9.483180010567708},rate_95%_HPD={1.8144911389391186E-4,3.744718487704231E-4},rate_range={1.3076414510367418E-4,5.854826014702138E-4},height_median=5.793800224315447,rate=2.7182918036415245E-4,height=5.831301055852769,posterior=0.992296918767507,rate_median=2.6703399486494527E-4,length=0.4961773534568569,length_median=0.4231934244885691]:0.495152,Sceloporus_internasalis[&rate_range={1.7514111909102667E-4,0.002174008941287725},height_95%_HPD={0.0,4.263256414560601E-14},length_range={2.0044189201790514,9.930342452676406},height_median=1.4210854715202004E-14,length_95%_HPD={4.770509548705204,8.004061868545815},height=2.0116405984404596E-14,rate=3.2484859285194557E-4,height_range={0.0,7.105427357601002E-14},rate_median=3.182428527631782E-4,length=6.319598666136775,length_median=6.285274081763757,rate_95%_HPD={2.265118961117383E-4,4.355839429083601E-4}]:6.288952)[&height_95%_HPD={4.776830248447354,7.9992119160518484},length_range={0.05677674154547141,3.1447010124387376},length_95%_HPD={0.1582379989234015,1.6133104824350202},height_range={3.24387263514285,9.930342452676413},rate_95%_HPD={1.8615699684972615E-4,3.859937389194253E-4},rate_range={9.716968623152369E-5,6.035519165238052E-4},height_median=6.288952063795996,rate=2.778869681225178E-4,height=6.324998457733918,posterior=0.9973989595838335,rate_median=2.7255997855684706E-4,length=0.8037783216873232,length_median=0.7391115273548587]:0.796793)[&height_95%_HPD={5.304888708040323,8.842654794370205},length_range={0.007991981215032418,3.2983231036615237},length_95%_HPD={0.06972090471943027,1.609722616019985},height_range={4.356620323338674,11.22685158335051},rate_95%_HPD={1.780125312629828E-4,3.7557640515866256E-4},rate_range={9.270686992983233E-5,5.497159326589003E-4},height_median=7.085745244147802,rate=2.72370277714575E-4,height=7.123929386239704,posterior=0.9906962785114045,rate_median=2.6766950388423924E-4,length=0.7683923372720523,length_median=0.6964507710444474]:0.763919)[&height_95%_HPD={6.088078032797938,9.943757830280745},length_range={0.2710032415710799,5.505573247636395},length_95%_HPD={0.5631605999751459,3.225661129234293},height_range={4.493150204044653,13.52294274646934},rate_95%_HPD={1.8248146439966913E-4,3.7349064197381827E-4},rate_range={1.1786975661464209E-4,6.19676773548902E-4},height_median=7.849663800350029,rate=2.7313921717678853E-4,height=7.893875180059161,posterior=0.9976990796318528,rate_median=2.6816612584453517E-4,length=1.8395073093854084,length_median=1.7622671656922453]:1.818371)[&height_95%_HPD={7.519219143365504,11.97212309381554},length_range={1.465051431034249,9.548957175437051},length_95%_HPD={2.5825650690074404,7.126737443086643},height_range={5.803091149877659,15.27528208388074},rate_95%_HPD={1.9741380123481042E-4,3.9587221519912205E-4},rate_range={1.3873990470438067E-4,6.432661329547755E-4},height_median=9.668035253436358,rate=2.88797078088532E-4,height=9.736220394986727,posterior=0.9976990796318528,rate_median=2.8345343868050064E-4,length=4.81749714875089,length_median=4.735832427586212]:4.331632)[&height_95%_HPD={10.962248984960652,17.211441196383035},length_range={0.011375741371020709,5.544170479359538},length_95%_HPD={0.12284044980066611,2.820251142677744},height_range={9.5140690838099,21.719031655791383},rate_95%_HPD={1.7425411117685233E-4,3.6473105793177047E-4},rate_range={1.2852457688494612E-4,5.003302081699528E-4},height_median=13.999667005729322,rate=2.6666964665544857E-4,height=14.061587578107122,posterior=0.5243097238895558,rate_median=2.6307372385294444E-4,length=1.3226657677887599,length_median=1.194993993955988]:1.287301,(((Sceloporus_cautus[&rate_range={1.4172278962661355E-4,8.604815874431887E-4},height_95%_HPD={0.0,4.263256414560601E-14},length_range={2.3559850030864515,10.76020176214812},height_median=1.4210854715202004E-14,length_95%_HPD={3.3379616078259997,7.3962924666333265},height=1.9901736210295404E-14,rate=2.769580928566206E-4,height_range={0.0,5.6843418860808015E-14},rate_median=2.7191661477453486E-4,length=5.282108683044416,length_median=5.177355387917835,rate_95%_HPD={1.8828126772628986E-4,3.721147050302163E-4}]:4.994012,Sceloporus_exsul[&rate_range={1.2244466338866763E-4,0.00228964772548593},height_95%_HPD={0.0,4.263256414560601E-14},length_range={2.3559850030864515,10.316889001892811},height_median=1.4210854715202004E-14,length_95%_HPD={3.2294576294295125,7.03620063674175},height=1.9940120871891086E-14,rate=2.640039427045696E-4,height_range={0.0,5.6843418860808015E-14},rate_median=2.599422315355775E-4,length=5.132649142033033,length_median=5.042264780116307,rate_95%_HPD={1.7866381888094075E-4,3.541985889412781E-4}]:4.994012)[&height_95%_HPD={3.227563167407439,7.00542229080574},length_range={0.016642381624977887,4.666316174214503},length_95%_HPD={0.058113896022604195,2.2720873322724158},height_range={2.3559850030864737,9.3999418113617},rate_95%_HPD={1.7337968033050217E-4,3.6676082771516224E-4},rate_range={1.258166142702129E-4,6.396229548428241E-4},height_median=4.994012254753002,rate=2.679905932739145E-4,height=5.088557220860836,posterior=0.8088235294117647,rate_median=2.639647705426314E-4,length=1.0900266869776154,length_median=0.9789528066710815]:1.107788,Sceloporus_olivaceus[&rate_range={1.446976667479507E-4,0.002419095854053373},height_95%_HPD={0.0,4.263256414560601E-14},length_range={2.8190540880370074,11.750952629850577},height_median=1.4210854715202004E-14,length_95%_HPD={3.8847787198080788,8.104784900024601},height=1.998277049588629E-14,rate=2.8460999161500735E-4,height_range={0.0,7.105427357601002E-14},rate_median=2.79157613482118E-4,length=6.008361100544499,length_median=5.942440677793272,rate_95%_HPD={1.963194451615453E-4,3.799491193184397E-4}]:6.1018)[&height_95%_HPD={4.278859648349169,8.278360872445148},length_range={0.32450218760994254,9.570335242311273},length_95%_HPD={2.408525339559737,6.6386094151681005},height_range={2.8785428642450697,11.750952629850602},rate_95%_HPD={1.81027499081295E-4,3.615362405406843E-4},rate_range={1.2428134998906606E-4,5.148632800517661E-4},height_median=6.101800052402538,rate=2.686242415794679E-4,height=6.172597598781788,posterior=0.9973989595838335,rate_median=2.650357933413035E-4,length=4.494610800553007,length_median=4.4175780728025025]:4.486569,(((Sceloporus_woodi[&rate_range={1.2670957659545332E-4,6.772130149104426E-4},height_95%_HPD={0.0,4.263256414560601E-14},length_range={1.4973997711462212,17.70377932973271},height_median=1.4210854715202004E-14,length_95%_HPD={2.4182681034244293,5.601050143914234},height=1.996499981922162E-14,rate=2.914613555617413E-4,height_range={0.0,7.105427357601002E-14},rate_median=2.8655933160957555E-4,length=4.023364857264187,length_median=3.969944629474397,rate_95%_HPD={2.002213043993683E-4,3.909488096603952E-4}]:3.968841,Sceloporus_undulatus[&rate_range={1.0674725757008282E-4,0.001311791670682225},height_95%_HPD={0.0,4.263256414560601E-14},length_range={1.4973997711462212,10.891913666112039},height_median=1.4210854715202004E-14,length_95%_HPD={2.4283993977635663,5.600607314637278},height=1.9964288992155036E-14,rate=2.539359251050856E-4,height_range={0.0,7.105427357601002E-14},rate_median=2.506533925559297E-4,length=4.015686721054235,length_median=3.9693475073319187,rate_95%_HPD={1.6925602404389216E-4,3.423782357262502E-4}]:3.968841)[&height_95%_HPD={2.4283993977635703,5.601050143914264},length_range={0.3683898696684036,6.351770547321859},length_95%_HPD={1.0237874327733154,4.11692984846885},height_range={1.4973997711462346,10.891913666112046},rate_95%_HPD={1.742256315271092E-4,3.631588802760204E-4},rate_range={1.430704395834629E-4,5.715081680063151E-4},height_median=3.9688411397981085,rate=2.6698303435508067E-4,height=4.0150386574400665,posterior=0.998999599839936,rate_median=2.6279382855248133E-4,length=2.4941800334401316,length_median=2.4299148724716475]:2.504952,((Sceloporus_tristicus[&rate_range={1.1147027840679649E-4,0.0013541119296987844},height_95%_HPD={0.0,4.263256414560601E-14},length_range={0.6042189113081673,5.786882139946702},height_median=1.4210854715202004E-14,length_95%_HPD={1.029827648162524,3.162091664662406},height=2.0068780570943285E-14,rate=2.6794814444279963E-4,height_range={0.0,8.526512829121202E-14},rate_median=2.6365202435201836E-4,length=2.033663519682139,length_median=1.9911258063307364,rate_95%_HPD={1.7705760599086718E-4,3.634456337513015E-4}]:1.990683,Sceloporus_cowelsi[&rate_range={1.2601687771875437E-4,0.0014945237244470455},height_95%_HPD={0.0,4.263256414560601E-14},length_range={0.6042189113081673,8.981515673500567},height_median=1.4210854715202004E-14,length_95%_HPD={1.039177388044735,3.1766562848441673},height=2.00680697438767E-14,rate=2.88511482231039E-4,height_range={0.0,8.526512829121202E-14},rate_median=2.8331100717253287E-4,length=2.039217838950483,length_median=1.9911387429548397,rate_95%_HPD={1.9605608206856902E-4,4.0000529499595913E-4}]:1.990683)[&height_95%_HPD={1.039994571722488,3.1620916646624124},length_range={0.5187993044313464,6.092698733654672},length_95%_HPD={1.1984974795770151,4.069814485083021},height_range={0.6042189113081946,5.786882139946705},rate_95%_HPD={1.836999125417519E-4,3.8518771504556805E-4},rate_range={1.5039224120257655E-4,9.81293230105122E-4},height_median=1.9906830678620366,rate=2.839345275485035E-4,height=2.031472771621559,posterior=0.998499399759904,rate_median=2.777213840714637E-4,length=2.4966478018521823,length_median=2.4325933643064035]:2.484725,Sceloporus_consobrinus[&rate_range={1.4918551961629495E-4,0.0011461984589472894},height_95%_HPD={0.0,4.263256414560601E-14},length_range={1.7536995959218942,9.622896395733473},height_median=1.4210854715202004E-14,length_95%_HPD={3.0499559971345573,6.173522423861776},height=1.987188147349876E-14,rate=2.9812503512527654E-4,height_range={0.0,7.105427357601002E-14},rate_median=2.924053998772544E-4,length=4.526564851243451,length_median=4.4743670296486115,rate_95%_HPD={2.0622683967846085E-4,4.0570045790122355E-4}]:4.475409)[&height_95%_HPD={3.0359382914414397,6.153810888260423},length_range={0.32987302421001097,5.733706788047028},length_95%_HPD={0.7675403055314645,3.315545094664451},height_range={1.965962815869446,9.622896395733491},rate_95%_HPD={1.922969858308957E-4,3.9517217669993805E-4},rate_range={1.3798007119537658E-4,5.866938864559568E-4},height_median=4.475408555951589,rate=2.889637061251689E-4,height=4.528120573473765,posterior=0.998499399759904,rate_median=2.839755220924928E-4,length=1.9803018595898287,length_median=1.908881009535178]:1.998384)[&height_95%_HPD={4.716930383851988,8.312818807828947},length_range={0.29639054619818417,5.600995217125951},length_95%_HPD={0.9318431778485934,3.5339603171767173},height_range={3.6628042052776806,11.511293697216779},rate_95%_HPD={1.8918909531574088E-4,3.8869689123005835E-4},rate_range={1.375572493272624E-4,0.0011221691474635222},height_median=6.4737929969153925,rate=2.847519125746428E-4,height=6.508422433063569,posterior=0.998499399759904,rate_median=2.793811433610203E-4,length=2.1578994319527562,length_median=2.0917653650172507]:2.134285,(Sceloporus_virgatus[&rate_range={1.2905783782438587E-4,0.0013984612114448555},height_95%_HPD={0.0,4.263256414560601E-14},length_range={1.9372572973743434,11.312491336808788},height_median=1.4210854715202004E-14,length_95%_HPD={4.716927811472891,8.848576614961495},height=1.9903868691495164E-14,rate=2.48583022733947E-4,height_range={0.0,7.105427357601002E-14},rate_median=2.444506787116761E-4,length=6.83636333217742,length_median=6.797206523161471,rate_95%_HPD={1.6698698836574528E-4,3.2959715509792023E-4}]:6.798973,(Sceloporus_occidentalis_uwbm6281[&rate_range={1.507401205904176E-4,0.001718194860739669},height_95%_HPD={0.0,4.263256414560601E-14},length_range={1.8507209468146801,8.504816818876355},height_median=1.4210854715202004E-14,length_95%_HPD={2.5589695392290475,5.894186983186205},height=1.9796533804440565E-14,rate=2.9726087573278494E-4,height_range={0.0,7.105427357601002E-14},rate_median=2.903805371302075E-4,length=4.2306398535113905,length_median=4.179006422110352,rate_95%_HPD={2.0406155950555924E-4,4.0456547259772963E-4}]:4.181124,Sceloporus_occidentalis_mvz245697[&rate_range={1.3213197203831956E-4,0.001075320769436137},height_95%_HPD={0.0,4.263256414560601E-14},length_range={1.8507209468146801,8.504816818876355},height_median=1.4210854715202004E-14,length_95%_HPD={2.5556767341124624,5.896039638538281},height=1.9801509593906672E-14,rate=2.539694610180805E-4,height_range={0.0,7.105427357601002E-14},rate_median=2.498603524754993E-4,length=4.235544698990537,length_median=4.182463333343666,rate_95%_HPD={1.677414592458768E-4,3.410271718317318E-4}]:4.181124)[&height_95%_HPD={2.568205518810757,5.896039638538312},length_range={0.40460424026705333,6.740794232010417},length_95%_HPD={1.0616894047169936,4.359161787591098},height_range={1.8507209468146897,8.504816818876364},rate_95%_HPD={1.7833808811374744E-4,3.721253235455238E-4},rate_range={1.346436463635462E-4,6.049501177178653E-4},height_median=4.181123668800339,rate=2.7208300714481653E-4,height=4.232894805375554,posterior=0.998499399759904,rate_median=2.670657630270025E-4,length=2.609736996906043,length_median=2.5234824301475927]:2.617849)[&height_95%_HPD={4.750566853911906,8.855277886884977},length_range={0.02992213408051292,5.6962826686813},length_95%_HPD={0.4277515304567947,3.421015121201802},height_range={2.9668851884560397,11.312491336808804},rate_95%_HPD={1.7308105804279253E-4,3.646590194240205E-4},rate_range={1.2026818858169184E-4,5.887218428935221E-4},height_median=6.798973074981163,rate=2.640940651416784E-4,height=6.842130291464803,posterior=0.998499399759904,rate_median=2.6012612619549775E-4,length=1.8195684222338973,length_median=1.7310757922307403]:1.809105)[&height_95%_HPD={6.566279003839725,10.748838752537054},length_range={0.23722087845209572,6.7691006794106325},length_95%_HPD={0.6414841865836411,3.5809797562022485},height_range={5.388697666308566,13.545862076956489},rate_95%_HPD={1.8103845790151885E-4,3.7278063581362025E-4},rate_range={1.286054768989002E-4,6.432851898892282E-4},height_median=8.608078018016151,rate=2.7230312517671236E-4,height=8.664039338973698,posterior=0.9975990396158463,rate_median=2.6828445031992266E-4,length=2.004033525962416,length_median=1.913602961132113]:1.980292)[&height_95%_HPD={8.244450420420364,13.35564124871216},length_range={0.7955397932057604,10.602145204379067},length_95%_HPD={1.8694529715636197,6.752454744061652},height_range={6.447091992418592,17.473184173399133},rate_95%_HPD={1.805330653505499E-4,3.7027066718134724E-4},rate_range={1.2679522047201933E-4,5.165741173531064E-4},height_median=10.588369544657233,rate=2.697379307685351E-4,height=10.667912213024865,posterior=0.996998799519808,rate_median=2.651480080285042E-4,length=4.233173475591211,length_median=4.134259818305532]:4.698599)[&height_95%_HPD={12.166549132449873,18.703654283760883},length_range={0.0020885559372878504,5.087024985670901},length_95%_HPD={0.019707320579883003,2.3594399980337997},height_range={10.480367853916306,23.414633940945023},rate_95%_HPD={1.7420797861132377E-4,3.642416129554074E-4},rate_range={1.2609357063626554E-4,5.026458225436595E-4},height_median=15.28696822239036,rate=2.6596671002802647E-4,height=15.363841760877575,posterior=0.48699479791916767,rate_median=2.6109816075595187E-4,length=1.0370454164442122,length_median=0.899023950508119]:0.835587,Sceloporus_edwardtaylori[&rate_range={1.3600748290502229E-4,0.0013984612114448555},height_95%_HPD={0.0,2.8421709430404007E-14},length_range={3.826798482153372,24.10697483482401},height_median=1.4210854715202004E-14,length_95%_HPD={11.90865418578583,19.403393496217046},height=1.991737440576031E-14,rate=2.529997717399982E-4,height_range={0.0,5.6843418860808015E-14},rate_median=2.4946158773460315E-4,length=15.615832448165797,length_median=15.546053019573488,rate_95%_HPD={1.812661876044372E-4,3.282763465398917E-4}]:16.122555)[&height_95%_HPD={12.744823639462169,19.75754466680857},length_range={0.05550804235415896,10.04635475088267},length_95%_HPD={0.5711056385383912,4.887212568159796},height_range={10.29692123585157,24.10697483482403},rate_95%_HPD={1.686898593666475E-4,3.514017393340085E-4},rate_range={8.65826839014574E-5,5.44587036769448E-4},height_median=16.122555107969543,rate=2.556206503186805E-4,height=16.185310925437054,posterior=0.9977991196478592,rate_median=2.516618730649432E-4,length=2.5748326735074287,length_median=2.446645921498046]:2.4913)[&height_95%_HPD={14.948556588546879,22.59839896922594},length_range={0.12357771780325066,7.201328528109936},length_95%_HPD={0.4706863623001425,4.326773832755034},height_range={12.007805819864032,27.53205074214617},rate_95%_HPD={1.6461556807546065E-4,3.4608434126542334E-4},rate_range={1.339250862346751E-4,5.164257505061208E-4},height_median=18.61385493143863,rate=2.540533046928727E-4,height=18.715702837293602,posterior=0.9823929571828731,rate_median=2.4998485577143025E-4,length=2.3056005733496603,length_median=2.1721772896872036]:2.673287)[&height_95%_HPD={17.294667481919177,25.80128487119329},length_range={0.9076699426823858,14.888953037536389},length_95%_HPD={2.44464537241182,9.000412927172196},height_range={13.521771391000165,31.478521763637062},rate_95%_HPD={1.5745777451317783E-4,3.230580244674253E-4},rate_range={1.234306639925194E-4,4.915801257204611E-4},height_median=21.28714185470548,rate=2.3769227814241816E-4,height=21.358892327879527,posterior=0.9964985994397759,rate_median=2.3434136944531784E-4,length=5.669887315661069,length_median=5.56535251234445]:5.700896)[&height_95%_HPD={21.8197109295552,32.20097014372992},length_range={0.17583014922073303,8.181979028743005},length_95%_HPD={1.4233751368755492,5.2229520754826915},height_range={17.52785569152924,39.55471823798554},rate_95%_HPD={1.8998219994019295E-4,3.838103571142896E-4},rate_range={1.4047455564972347E-4,6.027978455035811E-4},height_median=26.988037794625743,rate=2.824889785971593E-4,height=27.082997531464034,posterior=0.9965986394557823,rate_median=2.7728373523095513E-4,length=3.195244640599438,length_median=3.079205507334356]:3.198218,Sceloporus_merriami[&rate_range={1.5020552861092984E-4,9.722879281612742E-4},height_95%_HPD={0.0,2.8421709430404007E-14},length_range={8.526445255198155,43.16610769844254},height_median=1.4210854715202004E-14,length_95%_HPD={24.349856760431955,36.0157353022132},height=2.0036793352946882E-14,rate=2.4229268920369112E-4,height_range={0.0,5.6843418860808015E-14},rate_median=2.3992942578531876E-4,length=30.236430531103284,length_median=30.172256681123088,rate_95%_HPD={1.8233051672503052E-4,3.05493788030698E-4}]:30.186256)[&height_95%_HPD={24.53051355594475,36.02681449716576},length_range={2.037000149545861,13.867412446660627},length_95%_HPD={3.822412841773847,9.659456452939882},height_range={19.138036607829697,43.16610769844256},rate_95%_HPD={1.9893497926131153E-4,3.9214426982822734E-4},rate_range={1.1408025114426682E-4,5.507378735221801E-4},height_median=30.18625580522533,rate=2.9008477016293334E-4,height=30.28029584081096,posterior=0.9961984793917567,rate_median=2.848959950735548E-4,length=6.624563370955784,length_median=6.508555289667221]:6.755896)[&height_95%_HPD={30.84281901567536,43.84750429413111},length_range={0.6206270193314296,8.357907279372505},length_95%_HPD={1.0565096490204908,5.010864380428934},height_range={22.902460222468875,51.35626375230363},rate_95%_HPD={1.8472296006882984E-4,3.799425803950548E-4},rate_range={1.3387443707949773E-4,5.821929513197639E-4},height_median=36.942152246377965,rate=2.8096025852786705E-4,height=37.02632284289293,posterior=0.9962985194077632,rate_median=2.7671641951946575E-4,length=2.937995592343312,length_median=2.8083996724414604]:3.052526)[&height_95%_HPD={33.09504390911961,47.09244789503154},length_range={0.0016167092172594266,7.7972856722132065},length_95%_HPD={0.20414149004951554,4.030650363947025},height_range={25.955588785534317,54.74652933841237},rate_95%_HPD={1.823747442197638E-4,3.706262148374011E-4},rate_range={1.2934707697670063E-4,7.359263012663132E-4},height_median=39.994678575954616,rate=2.715229330078316E-4,height=40.09508637297571,posterior=0.9486794717887155,rate_median=2.677558646353674E-4,length=2.0486351096772633,length_median=1.9033144851496075]:2.00816)[&height_95%_HPD={34.905477616734316,49.699010176386615},length_range={3.7245107708962664,21.121073536535363},length_95%_HPD={7.852321667268633,16.662682807541053},height_range={26.804197701566252,57.34922666269348},rate_95%_HPD={1.8680503051025224E-4,3.56555800335719E-4},rate_range={1.5234641776348657E-4,5.403045385191034E-4},height_median=42.002838647572986,rate=2.7108374774322284E-4,height=42.10971619711742,posterior=0.9965986394557823,rate_median=2.6699708351245286E-4,length=12.014350673391267,length_median=11.903963182582878]:12.120453)[&height_95%_HPD={46.1320620217352,61.65378413999064},length_range={3.182461313550945,57.955218981641195},length_95%_HPD={17.983688298100468,42.58856040726898},height_range={36.88752791381734,70.35607622720535},rate_95%_HPD={1.8703068246508323E-4,4.0061789473366636E-4},rate_range={1.3387004133949405E-4,6.240299822759781E-4},height_median=54.123291786816495,rate=2.901419664392052E-4,height=54.14367908671027,posterior=0.993797519007603,rate_median=2.843349107071728E-4,length=29.776394063994402,length_median=29.4338667845036]:29.472975)[&height_95%_HPD={67.09799661227183,101.26715595524087},height_median=83.5962672674151,height=83.76634859525407,posterior=1.0,height_range={48.00901970448548,122.03385990610315},length=0.0];
end;
]

 Begin data;
 dimensions ntax = 131 nchar = 284581;
 Format datatype = DNA gap = - missing = ?;
Matrix
Callisaurus_draconoides_MVZ265543	cattaaattct---ggagtgaatatgatgtccaacgttcacttacagcagaacaactatggagtgaaatcagttccacccagttatgttagccacacaggaggaaggctaagc-------------------ttgagtggtagctctccagtttccctatcccag---tctcaatcaatgaaacagtattctccaagtggaaatggaagaccctactctcttggaggggaaccaagatcacaagctacagcaagatactctcttcagtctgccaactcatcttcactttcatcaggctcattgaaatc---atcattagctcagtctcaagctgcatccagagtattagcccagtctacacccaagcctct------tggtgct---ggtgctgca---ggtgctgccgctgtcaatacttcctcaactcagaaatggaaaatctgtacaatctgtaatgagctgtttccagaaaatgtgtacagtgttcattttgagaaagagcacaaggctgaaaaggtgcctgcagtagctaactacataatgaaaatacataattttactagcaaatgtttatactgtaatcgctacttgcttaaacaagaactagaattaaaacatgacacagaagttacaaattacaaaataaaacttgaaatgctagaaagagaaaagaatgcagtcttggacaggatggctgaatctcaagaagctgaactagagagactgaggactaaacttttattcagtcatgaagaagagctatcaaaacttagagatgacctgcaacaagagcacagaataaacatagaaaatcttaaggagaatatggctatgcaagctaagcagcaattagatgacttacaaaatgaattgagcaaaaagatagaaactatgcaatctgaaaatgataacttaataagaaaacaggatgagcttacattagaaatatcaagtttaaaagatttacaccagtctgttttaaattctaaatcagaagaaatgctgcttcaaatcagtgacctccagaaagaaatcgaagttcttaaacaggaaggaaaatattttgccagtgaggaataacagcattctcaaacaagagcagacagagtgcccccaggaaaataatttaatgcttcctgaagacagcatgggcatttttcaggataacaaaaataatgaactgtacaacatcatgaaaactctaggtgttgactttgaagatataaaaagttttcagcaagatgaagacttttttaagaatgaactttctggtgtggatgacattagagacattgatataactgatgaaatcttgacctatgttcaggagtccttaaataagactgacctgttatactcaggttgt---------cagcagcagcagcagcaacccatggttcagaactccacatgtttaatgcagcagc---------------aagtagagcagcagcaactggaccatcagcaaaaacagtctgtggtggatcagcatcagcat---caacaacagctgtgtcagaaaatgaagtgcatgcaggttaatgggatgt--cagctgaaggcctccgaaggtgaacaaaatgcagaagttcctcttctgcaagattatactaataaaacatgtgagtctatagccgaaaggggacttgtatttggtttagagacccaatgtcccaaatacaggaagttccaaaaagctttagggagtgataaagttccagttgttgagtccagttcaaatattaaacaagttcaggtaacatctgctgcagccattcatcagactgacccaaataccagtggtgctatacaaaaaaaccttgaatgtgtagctgtgcatccagattcaaaatgtgttgatgctcaggtaaaaatggaagatgatgggacacaagacttcttgaaagagacagtttctgtattccaaagcattgactcttcaccagagaagatggattgtgcttttgagccccataattcttctgctgccactcatggacttta---tcctcctcctttcataaatccatatgatcaatattgtatgcagggaggtatggacaaggcagcttggcttatcccggtcttcggacacagggaaatttggagaacctaggtgggcccaatgatgccacaagaggattgacatctttagcagacacttttgaacatgtcatagaggagctcctggatgagcagcaggccatccagcccagcaaggagaataaggatgcagacttgtactcatctcgggttatgctaagcagtcaagtgcctttggagcctccactgctctttctgcttgaggagtataaaaactacttggatgctgcaaacatgtccatgagggtccgacgccactctgatcctgctcgtcgtggagagctgagtgtatgtgacagtactagtgagtgggtaacagcggccgagaaaaagactgcggtggacatgtcaggggcaacggttaccgtcctggaaaaagtaccagtacctaaaggccaactgaagcaatatttttatgagaccaaatgcaactcaaagggatatacgaaagagggatgcaggggcatagacaagaggtactggaattcccagtgccgaactacccagtcttatgtgcgagctctcaccatggataacaaaaagagagttggatggcggtttataagaatagacacttcctgtgtgtgtacactgaccatgggcctaagctcatggacctgaaggaaaagtctggttctctgaccaaagctgctgaggttcatgggaaaaactgtgtgcctgtgattcagaggacttttgcccactctagtggtgagcagagtggtagtgacacagacacagacagtggatatggaggagaactagaaaaaaatgactccaaatctgacgtgcagtattttaaaaaggacactgaactcaagtatgttgtccaagagagaatcagttctatcaagcaagagagtgaagacccacctgccaaaaagaccaggatggaaatgtcagaggatgaagaccactttagcactgatatgcttggctcttcttccagcagtttcttgggtcctcatccccaccagccacctctgtgcctgcctttctatttgattccaccctcagcaacagcctacctgcctatgttggaaaagtgttggtacccagcttctgtaccggtcttgtatcccagcctcccagcttccactgcagcactttcagggttaatgagcccagagaaaatgtcttctcctttattaattcctcagcagctcccttctccagacaagacttttggacacacgcttaatacatcacaatgccagcaaatgggaaacttttgatgtaacaccagcgataaggaggtgggttgcacatggacaacccaatcatggttttgtggtggaagtggtgcacttggacaacaagagtagtgtttccaagagacatgtcaggatcagcaggtcattgcatcaggacgatgggagctggtctcagatcaggccgctactagtaacttttgggcatgatggaaagggacaccctctccataggcgagagaaacgtcaggcaaaatataaagaacgcaaacgccataaatcccattgtaaaagacatcctttgtatgtggacttcaacgatgtagggtggaatgactggatcgtggccccaccgggttatagtgcctttcattgccgtggagattgcccctttccattggcagatcatctcaactccacaaaccacgccattgttcagactttggttaattcagtgaattccaaaatccccaaagcttgctgcgtgccgacagaactgagtcctatctccatgctctaccttgatgagaatgaaaaagttgtactcaagaactatcaagacatggttgtggagggctgtggttgtcgctgaagatagatctaagaccagttctaggtgagggtgttcctattcttgcttcgtttctcagaaagaaccagcgagctttgaaacttggaacacttgctgctttagacattttaatcaaaaactacagtgacagcttgacagctgctatgattgatgctgtcctcgatgagcttccacctcttattagtgagagtgatatgcatgtctcacaaatggcgattagtttcttgaccacactagctaaagtttatccttcctctctctcaaaaatcagtggatccatactgaatgaacttattgggctagtgaggtcaccacttttgcagggtggagcacttagtgccatgctagaatttttccaagctctggttgtaactggaacaagtaatttgggatatatggatttattgcgcatgctaacagggccagtgtattctcagagtacagcacttactcataagcagtcttattattccattgccaaatgtgtagctgcccttacaagagcatgccccaaagagggaccagcagtagtaggccaatttattcaagatgtcaccagcaacttgaaagagtatactagaatgttcttcaaagatgaaggatgctggaccttggttctcaaccagcttgaagcaaacccaaatctctgcagtttatgctcagtgcctttattttgctggattgttttcaaatgctttgaccattttcactccacatttgacagccatgagctccaagacatcacagtcaccttaacagacattttcttgcttatgactgaggtccacttgaaccggactcagaaaacaaatttgctgaaaaagaacacaaggagccaagtggagacatacaagaccaacaagaacattttgttttctctgagtaaaatagcacacagaggaatgcagaagtctctctttgtctttgaacaagatgaagttctcattgaactctctgagcaggatttacacttgggtttcctcagggcaattcctgactatgaaagctgcagtgatcaatcttcttatgaattcctgcacttgaccttgcagtccttttttacagctttgtttctggtcatggaggagaaagtgggtgcaaaggagttgctgcatttctttgcaga???????????????????????????????????????????????????????????????????????????????????????????????????????????????????????????????????????????????????????????????????????????????????????????????????????????????????????????????????????????????????????????????????????????????????????????????????????????????????????????????????????????????????????????????????????????????????????????????????????????????????????????????????????????????????????????????????????????????????????????????????????????????????????????????????????????????????ggaaagaacgattacaataaaggaaaggg-aaaaattaaatagctacatatcattaacaaatt-aattgttcctcaaaaaaatacctacaaa-tttctctgtacattctttacgcacagcgtaatgatggtctt-aaagttatctatttaaaa--------------------tgtgtgt----------gtgtgtgtgtgtttctgcaagtatcttag-aggga---gtagggcagtgaacatccaaggagactgaacattgacattgactgccc-agaaggctgaccatgaaatgtgtga--aaggggtggcaaggtgcaggggagcttctgttgttc---ttttcctcttttgaaaaattcggcagccacactcttaaccacaaccttgcccatctactcttaaaatt--------------------------------------------------tagcctagcctgcctgctaaaaattgctttatgctagattttagcctgcatta---ttataagcaagcccttgagcttatagcacgcaacatttcgttttcctgaattggaat-aagagtatgtactggctgttaatgaaatgtgctgacttgggagagatctgtctggtctgttcatttagatgatgaggtaaccgtggggaagttctatgccaccttcctgatacaggactactttaggaaattcaagaaacggaaagaacaaggactggtggggaaatatcctgcaaagaacacaacaattgcactacaggtgactttgttttctacctttccactaaccatgttgcaagtttattgataacaacaggtaaatggctgtgggtgaaataagcagtgccacgaggactgtgttttattgagacatttt-ggggtcttccatcatt-aaaggaataaccatatgtttctgtatattacaaggtaagtgaaaaatgctgccagtgttccttgttaaaaatttgttaaacgtgtttggcattaatgcaaacacaaagtactcatttgttacaaattctaatggaatgcattcatttaaggcaatgaagtagttaccagaagag--aaaaaaaagttcattaagtacattttaaaaatacaatgatgtatgcggtgcataactatggcgccccagtggctatataaatatctgacagaataaccacaagttgtgtttggtttgaaactagaatcttttaaacataaccgatagaacagaaactggttttgtttgttgtcaaaactgatgttagtctttattgtttagaactagg-aaaaataactaaagttttggtgtcctatttcttacatctcaaatcaataaaaatgcacaggttttaaaat-gaagactttatttaactgtaacatttattaaga-ggagtgaaaaggtcagtgcgaagctcccggcatctgggctaaactcc-tttccccagccctgaaagcgacaagaaagcagatcctttaagatgcaactatcttaagctcccctccgctgtttaaactcttggtaattctaggttttggagacaaacgtcaaagcagagggctcttcccttcattattcaagtaaaggccccatcaatattatctgtaataagaatctgctgttgacatggctcaccccgcagttcctgttccaggcagcagcctctgtcaataggattaaagtgaaggaatgcctttgacaagtccactggctgctgattcactgctgccatcaggctgctaaattgaaaaggcattaggcaccattgtgggcagcagtggagggcaagcgaatcaggtttgtccaaacaggagacgtctaccctgagc----attcattaggactttggtgcctgagcagtaaattcccttgacaggctt--taggacacatggcatggcctcttcaaatctggcaaagccagcggatggcagcttaacacagggctttcagtaataaagtctatttgaagactctcagtgaaaagtgtgttcctaataaaggataacatttcatggtcattatgcgatacacttaactttaaaaggaacaaaaatgctgagaaagtcattttctgaaaagggctctcagatttcattactatgggtcaagag-ccccaggagaagaattaaagaaaaacacgaacttgtgcacaaattaattaaagatatttccactaataaattgtccc-tgtatcccaaggcagagagccttcactttgcaaaattatctttaggtctggatagatgctggcacacagatcttcttttcctatgcaatctgcttaggtgcaatgacttccttggggagctacaataaatacaaatacaactgctataggcaagtgtcctaccaaaggggtttagtgtg-ttagcttattgatgtgtagggaaccgtgggggtcaatttttttcttcaattaacttcctccatgacatatgtgtgacttagggactgtttgctgctgggatgcctgaacagtggtaccagttttgtgtctggcttcgcaattttttccgtcctgggcttcatggcacaagagcaaggggtggacattgctgatgtggcagagtcaggtacgatggtgttggtggcagtgatggtgggcactgccacccagtgtgtgagcaaagtactacaaactaaatcagtcc------------aaaaaaaaaaaaagagagagagagagagagagat-tttgacaatta-aaaaaagtgctcagtacttcaggaagcaaaagtcttaatttattcaatgagcattgacagtttgacttacagattttc-aaagtgtgctgaaataaaaagattcctgtaattgcagcacactgt-----------------------------------------------------------------------------------------------------------------------------------------------------------------------------------ggaagcatg-ttagggactttggctgcttttttcat-ccctcctctcgtttattcgacaggctaggtgaagaggttgaagcgcagatctcatttccccctgtttttctgcttgtgaagtctgccaacagaatccaccttgacaaagtcaaggactccacgtttaatgttgaactgagtgaataaattatgcatgaaattgtgtcggagtctctagtgtgcagaattgctccttttgatatgaaaggttaattcagaaaggagtccaaaatagctggaaattgtggggataagtggatagtattcactgttgtgagctgttattactagaaattgcattccctctctagcttcccctgagattttagctttgccagtga--atataaactgcatgcaatagtatagcatccagaagcaacaagggtggatgtccacatgctgtaaaatattctaatggtg-tttttg--tttttaaggccttgtactcttcccacgt-cccctatagtagaaactttcctgcattaaccattttattccatatcaagtttttacatcaagcactttagagagggggaaaattacttagcacataaactcttctgaaaagtgaggactaatttattatcatgtcattattagcagaatcacaaaaggggtcactggtctctcctttaatttctatcacaggctgcaggccgcattatgctgaatcaaggatatgggaagataattaacacagcatctatggcaagtttaataggtgagtgatgagagctaacagttgtgcttcagaatccatattttaattactactgatgctatttgaatcaattaaacctgtattgcacagaagtaaatcactgacattctgtattagggaaaatgtactacaaaatttttattgatatcatttttcaacatttatccatcctctccattttagagcacttattcatagtcttgttaaatttcctgtggaaaaattacacctttttcgattaatgtgaaatataagtgtcaaatcagtaataaaaacctgatcaataaaacaataataaccatgttgttaaaagcggccccagaaaggtgttccctgcaacatattttagaggttagaaacccttttaaaataaacggacttcatctttacactatgtcatctaaatcattacaatgtttgtgtatacaattatcatcggacgataaattgcagctattgaatggattaagtctgaacctgttgacctcataaatcggagtttgtcatagctttagaaaatgcttgtgtaacaatcagttgattacatggcaggagcagatatactcatgttaactggaaaatatgaaaggggaagggtaattcaaagttcattggtaaagtttataaaatttctgaggctgttcacggtgaaacactagtcgcattttcaaaatctaaaacagaagagtgtcatgagaatagaacaaaagaaattaaaacactagatatgccacagttgtcttatgcagcagttagaaatttaattattttatctcatagaataatgtgcccttcagaaataattttggactagatgtttcaaaccaatgatctgtagttaattatctttaataactgttgcacattatggttagatctatgtttttgctaaaccaattaataatatcttcattagtataaagacaaggtagctggattctttcatttttcacattgaaagagtagatattttaaacactgtaatttactttagccatacattcccgatgatatgactaattaatgagacttcaaagacatataacttccaaaagctacttatttcaagtgacacattagcttgattaatacaatcttcagataaataaatgaaataagcatctgcaaagcaaaacagtggtttatcagcccactgagcttctggaggctgggctaatcatcggttactgtgtgttctgcttttctagttaacatgcagaacctgtgaggcaagtctccagaggacgaccccaagtgaggttctatcattaatcaacttcaagcaaacacagcaaagagacaccatgatacatgctttaaacttcaaattaatgcata--tttttacaaactgtcaataagggaagaaaagccctgccaggaaacacaaacggagaggaaaaggctcgctcaacacaacaatatgataagaaagcagagtcctaatgagaataataacactgtcagctgtaaacaaggcagaacatgatcctcccctcttggtgggcactaaggatgcaccaaagagat-agatctgccaaatttctcattatagaagtgttaacatatgcag-ttgcaagaagcagcc-aatgcatataccaccatgacatttagaggggta-tttttctgcagcaaaggcaatgccactattttgtgaaatgcaagtctacatgagatggatatatcatgcaaagcaaaagtaata-gaaaacaaaa--caaaacaaaacaaaaat-ggggaaaattagggtgcgcat----acacacacacacaaagcaagtaaaagatcttactgtgtaacaagctcgccaaagttttcatcagggcagaattttcgaggacggcctcgttgaatatgacggccacgtttaaactcttcatcatcaacagtccaaaaggacccaaactcatcctctactctgataaagcacttatgcagggataggttggtgcgaatagcaccctgggataagatcagcagcaaacgagatgaagtggaaacaaggggacacgggatt-ggggaatagaacagacatcaaatacagggaaaaggaaaaagaaaataaaatgcaataagcataagcaaatggattgtgagggttaatatgcattgccacctaaaagctactagcatgtgatgcaaaacaaacaccaagcaagcaagggca????????????????????????????????????????????????????????????????????????????????????????????????????????????????????????????????????????????????????????????????????????????????????????????????????????????????????????????????????????????????????????????????????????????????????????????????????????????????????????????????????????????????????????????????????????acctattatatatttgcaggattttaatgtagttactcagtaaaatgttgatatatatacacacaaatgcataaacctcc---tttttttgttcccaaagattccttattttttcatagcttcagcagttaattatgtcatcaagataagagaaatcaaatgaagccagaaggaaggcaaaggacaacaagaataagaaagatggaatctgtcacaagcttgaattatgaatataattatgcgtgattattttatactgcaaagatgttccctttttctgcacatttataactaatctaaataagtagcttgccggcagacaacgtatttcatgatttatataaaatggtcgagataaggttcacgactgaaggaaatatgattggaggatttttatcagcctctgcatgaattactgtttgaaattaagt--aaaacaaagtggg-------atagccaattcatggt-tcccctttggtgtaatacac-aaactgtgatttg-aaaaatagcatccttttatctgtaatggtctgacctttagtttgaaactcgacaataaattcagtgcacactgactattcttggcattatcgtttgaaaagtaatctctaaaatgaactgatgaaaaacataccattttctacacaaactaattaaaataaggcaagggatgacctttgattggaacaacaaagccatgatgcccttgctgggagagcctgatgaatctttatttggaacatatacatgctttctaaattattgttgtat-----tgtactgtactaagtgctgtttggtacaggcac--aagctccccactcccacccagtcaagttcccatgattcctagtaatactgcatacctttaactccataatctataatactacaaaatgcagctctct-ctttt-ccccccaaagcacaagtggactatcagcaagggtccaactgtgttattcctaattacc-tttttttcactcttgatcctgtggctctcataattagttacctggggctgcaatccaatttgaagtgatgacaagaaagtgatccatgaaaaagtaataagttaaatccaatttcagccttcctctaattaaatgcacatggaactaatgactcaaaccctaccatttcagtgataatggtaattagcgaggtgggagtcactctctttttcaacactgtaggtgtaaaccacaaggtaaaatggcaggagcactcttaattacatatgtcattttgtcagcaatttacacatttctgaccagtcaagtatgtttcatttgttttcctccgtgatagtgtttgtaacaaaacctaagatatgttctggcacactgtataagctagaaaatatattgctgttttgcaatgtgagacaaccactgatatttgttatttagcatgtactcttggactgtctgtcattctgggtgctaatgctcagctaaaataactcattgggagctgtcagtgggatgtttacacaggacccaatc-tttccttcatacaaggattt--tt----tatatatatactggaattcatcttcttttgatctcacattcaaagcaacagcagcttgatagacatgcaagtctgaaagcaaatccagacgctgaagataaaccgccagagtatgacaggcaggagcatctaaagcttataaaaatgaagagaacagcatgtcgtctgagtattacaatagcagaaatcaagagacatattaggtggaactgatcagccacaaaaaccattcaaaaggcagatcatagaaacagaaagactaggct-ggggggagggatacagaatgggcatgtaattaagaaagtcagaaagataacctcactttatacggtaattagggctgttggaaataggataccatctcttaaagtgttacaaatataccacaccactaaataatctgtactgctagaaaagaatacttgctatcaagggcaaagctgctatacactgaggtaacagcaaatgacagactgttgttcaagtccattagctgctatgtgataggagcacattcactagcacacgacctgtgaaaaatcttagatctctttaaatctttgaattggattgctgcattaattcttaagaactgcaatccttcaaccaagtcaaattaccctcattaaca-gggggaaaaactgcctctgcaatgtttttt-aaaaaaagatatttattacctataatcactttcccttaccgctcctaggttgtggaagggtggtgaatatcaagagccacattttac---------tatttcagctaagcagcggtagtgtatctccatcagagtgaattcttgtcagctgcgctccttgctaacacaattcctatgttttgcctggcagtaaatggacgcttctgccccagcatcatctaaacaactctgttaacatttgccctcaagcgtctctctctttgtccagtccctgtcttctaacagatgtcatccaagtctaatcaagcataaaatggtcataaatatttctttctggtagatttcacattcgcatttcatgcagggacatgatatttttctgctacctccagggagtacctaatgcaaaaaccagttacttacattcaa-ggctcatgttcctttactaaaatgcagcacatgttctcagtttagagacataaaa--atacacac----------------atacataggac-tttatcttcttttgtttaactgccccctcttaaatgatata----cacagtttacaa--taagatataccatatcttatgtttaatatgaaatcgagtgacacatcctgatgcaccgagtcaaagatgtcatcttcatgcaagctccactaggtat--atgcttgagatgaaaatgaagcacaa----------acg----cacacagacacacaggc----acacacacacacgcacgcacgc---acacacacgtccagagat-tgggg-gaggggagtgagacctccagaaaataaacagggtgtatggtttcaaaggctacagacacagacatttcattgttcgagccaattatcagtagaaaataataacaacagatggattcagagtcactgacttttcatatgcacttcatctctgcacaacagatgatgaaatgcgagagctatctcagaaaggcaaaacatctttcagtaaaagaactctatactccagatggggaccttct-aaggcagctgattatcttcctataatgtttttaagataagacacacacagtccactgaagtgagaaggctttgtgcaaaagtacagcaactagcacagctcttattcattccaatggggcaagtgcaaga-aacctcct--------------------catggata-----------------------------------------------------------------ttg---ccctta-cccattcactgatccgccttgcaactgacataa--gcacattcagaaatcaatcactcggggagcagatgtaaccctgttacactaattaaactttgttttgcatcagagtcctgcatttgcagtgtgtgtacagtatgtaaattatacaaattacaagaaaagttgattagcgtaattcaaatctcagtgcagttactaaatttaacaatgaatacaaattatactcaatcagttcattgctacagggtaactgtacagcatgtaccaccagatttgaagaaacatcagctaaaaact-aaagaagatgtatgataaatgaattagtgatgatctattcctgtgtttgaatgtggatttaactgcttttgtaagttttctatggtacaattatttcaaaatgcctggcattaataatccttttttaatattgctaatagaaatattctgcttcaaaacctca--aaaaaaaaaaagtttatttttttc---tctttctgcattgcatgcactgatgaactagcctgctcagcaagcatttaacagattagacacttgaacatggtttcaggcaatgctctctcatgtttctgcgcattgcctgataaacacttcaaagtaaaccgctcataaatatgaaatgaaaagctgagaagtcgttatgcacagctttgagatacaaatctctttattcccctctgaagtggggtttgattgacataatgagtcatagatcctgtccagggact--cactgccttatccccctttcctcaggagacaagaccaatctttgctggttagtcatcaactgtaaggttagtac---------------------------atgtacctgtcactagcatttctattgaaattctaggacttcttgcccctgatctg-aacagatagctggaataatggcacaggatactggattatgcttttttattcaaaagctagaat-agcatcaatatccatgtcatggtgaatcagaacacatgtaaaataccttacaatacattaagattccaaaaaggtaccaaaaagtacagtaaaattaacacttccattaaaggaaatgtatgacacaaaaccaatacaaaataaaaaggtggaaagtgacactggttccctaagatgcatcttattctgtacaactggaataacgtagttcatagttcactct-aagaggcaatccctagatgcagagctgcagctttaagcagactctcaaaatcagtttcaatttaacctatc---------aataaaatcattaaatcttcagcaaggctgaaatttgcacaccacactgtctagacatctattatctgcaaat--gagccatgcacagta--------------------------atccat------gttaagccttttattggttccaacaacattagtagatcggatattaaacagtacttttaaacattctcttaaccaaaaatataacaaatatttacaatcactcagtaaaaatacaaaaagcatacagaggcactgtctttctaaaagacataagtgtaagaggtatcaaaaaatagaagacaaacattgcttgttacagaatactttacaatcactgacttgtgcagttttacaattgcta-ctggaataccattacaactgtgcagtttttgcccatatgctcacatatgcaaaatgtcattaatac-------caagctaaactgcattccatgta---------------------------tttgtag----tcttttatag---------cagctgcacagccacccatgcaaaaggattaattcaaacagactgcatataaagtttaatacagaaaatctatttgatatttattaaacttagtttctccagttacagttttgcattgtacaaagcattttaatgacacagtagttaaaaagatctttacaaattgaaatgtgatacccttttttc----------caaatatttaattgccataaatt--------------------------tgtttaaaaatacacattaaacgcatatttcagacactaaaccttctataatctcaataccacaaaatacatagaatatacta--------------------------tacagatgtgg-aaaaaaatctagttagtatacagccac-aaaaaaggtgaggggtcatagtgctttgtctttagaattaagatggctgtcttcctccttacagcacactcttaattctacagacacgtcttaataacctctaaatagttccaacaaaagagccatgtcagaggaatgagcaggccccaaggtgtttcgactggagtgttttcatctgcctttattgcacgatccctctccagaattaaggcaataacctgtgataaattattcaggaactgctacagggatcaaagcaaaatcattctgttaaagtgctgtttgcaacatttggcacttagtgtgaaaacttttaatgtgtgcaagctgaaaatcaaggattttaaataattcaagagcttagagtttctgtgaaccagctatagatagcatgctacttaaccactcctcttctttggatacattgttttatttgttcctatcaaactaatcattgtcataaataatataatctgttattaacaaatcagagacagctcataccaaaaac----ccagttcataccaaagagaaactattaattattagacaggctgttagcttacaagtgagatgcattttaaaaacctcctttaaaatacaattgctaaatgcctcacagtgctgtaacgtgagacaggttcaaatcttattacttcactgaaattaaaacctaagttttaatactgttcaagtcgaacaatgattccacactttattgcttttgaaatcccttgatgatcataggaaaaaatgccctcgag--aaaaaagactctgttttcgataaacagaaaatacagtttgcactcttagcctctttgtcatcacaaaaaaaggatttaatgccaattc-ttttttaaaaaagacttttttcacaaaatgtgaattcacatg----ttattattccataggta----gttacacaatagtgtttatccagg-aaaaaatataatgaaccaaactctttgtatccagcccttcacaattaaaatgaagactccccaagtaatatcaatctaggatagactaattaagtttggtttgataaccattcatttcttctattgcctctgagcaaattgtttattagagaaagttattttacacaaatcaaatcaaattgggtaagccattatatttgagagaaaccttagccatccgtcaattaatccatcattttctccagacacttttgcttaacaaggagatcacattatcaacaatttagatatcagatgattaaattataacagaaaatttattgacagtttttctaatatttttattatgtctctttgaatcgtcaatatctcagggcaaggttgctccggacgtaatgagaatccctatgaattatctcttgcctttattgtctattgctaccagggaagggggaggag---agaaaaccaac-------ttttttttaatttggacagacctaaagaagtggcatcaaatttgaagggcaccctatcaatctgttgtcctagctgcatgaaattgtatttccctgccacttcatatcttatttgcagcagctgggctgtaagtcattggtgataacattctttattatgcagccgtgtttatgaactgtgcctggaaagagatgatagaaatatgcagcaatatgcaaagggtaa------ggg--ggggtggaacgggaggaggggaaataaatgctagttgctacagcaa-ccagggggctattttgggcatcaaa-ttttgcaaatgatgaaaagcatttttatgcagtggttggtcttgccatgatgagaagatgtggagactacaaagtgtgctgcaagataatatttgaaaaggcagtcatttatatgttctttctctttacatacctcttaaagacttgaaatgcattgaatgtaacaaggcggttattatgtagtatttattgcatttaatactctttaaagatatctaattctgggcagcactgcatccctacacacagttgaaagaaaatgccagtcaagttaatatcaggttaacaagtttcacaaaatatgcac-aaagattccttttcacttttttgtaaataaaacacacaacagtaagcttaaagattacaggcaacagcattcaaacatggatgtgggtagagaaaggagtacctggcatgagtacctgcttagtttgactgaatccttgatttttaatttggcttttcatgggccgctcacaacaccaacgctgtgtgaggtatggtagtcagctgcaattattcataaaccctacacttccatcaatccaatgctactggctctcgagttacagaacaaactgcattagaatgcaaggcaaagc-aaaaaaactagaaacatccttgacaaagaaatactagcagtttatataaaaacaaaatagtccaacatgtgtttccattcatccttctgccaatacatta--ctactgctg-atg----gtatcacttcacaaaggtaccctgataacaaaactaaaactaagtcatctacaaccaagagaccatcccaaggagatctcaatgtgcctatgag---tgtgcaggtgtattctcacacgcttggggg-ggggggtccccttcccatatcctcgcacgcaggttacctcttgcttgtcatggttacacttctcgcacatggccggcgaggagtaatgatggaagacggagcccgataggttatcgatgatcattaactccccgtcgaaggagtccttaataattaaagagacactgtccagccataagttctcctaggggacaagaaaggggggaggatgggagaaatcattttaagaactccaggtttctgtttatttca--gtgtgtgtgt----gaatttag-gttttgtcttctgccgcctccacagatatgggttatctctgcatggggcaaatagccatatttaaatccagaagactatta-gagagttatagtcttatgaaatgggagtaaaggaggccttttcccaca-----caatcctcttgtatttttgtgttctt-atctgcatcatcatcaccac------caccaaaccaccactccatcctcag------ttttgtacctccctt-----ccctctgcccc----c------acagttctgttgctgcatggaaaaatgaaag----aaaaaacaaacaatatttgc-ttttaaggttctcagatacagcacctcactcaggtgggaattgctagcaggatcggaggtcaacaagtggagatcccctcaggcagatcagggcatggccagccgggggaaccagggtggcccccgtatcgtggagaggatgactatgctaggagagatgcagtgagtactgtg----cttcatgtttgaatagtttctgcagcagtcttgtgttccttt--aattc-tttttatt-----ttcatcctgtact-gttttgggagtgccttcctaagac---aataataaa--------aaaagcttgctctagcatgtaccatatttaaggagaggtttt-attgggtggataagggaatagcatgtgaagtgtctggcacaaaggagtgacaaagtaactt-gtgtggtctgcatgcatctgttgatagttaaagatgcatcttgtgg-aagg-gagaggataggaaggaggtatgagagggctttaggtaacacc-ttgctcttctccgtatacgcccttaatgtctgcagtcaagcttggtccgaggctgcagggctcatacctcattgcctccttgtatttctgaatgagtttctgcttctcttccttctcctccacccagtactcacttggaatgacaaagttagatgtgatccgacattctgggcaggacctggggaacgaacagactgcactgcaaaattccacatatcaggggcactatctccagctacagacacaccacggcatatgctctcctttaaaagcagtctattgtacctcagatctttgtaccatgt---------ttcttttgcagcctaactctcccagccctcaaccccaccatttcctgagatcctcaattctgccatttctcc-attacttatgagcatg-gggga--aaaaacatttcacacacagactcatttttcatatataacttatt-tgtaat-tcagtggatgaccttaattcagatcaggccactgcactgtactataaagatgactgcatgcataccttttcctctgagtgccactgctgagcagtatgtttggttgctgtgggccctgactatgcaggaggaaagtgtctatggttggcacggtggctgatgcctcctcacttactttagggctgccgatcttgctctttccaagtttgcctttgctccgacgagactgctcatgatcaaactctaagtcttccagacgctgggtgagagcgagtttttgctggatagccatccgcagcaaagagtttagtgtcttcttctcatcctctgcagctgccaattgcctctgcatctcatccagctgtgtgacatattcatcgcacctggaggaaagaggaacaca-------agtgacatgtatggaaagg--ggatcttcttgccag-tgaattgtacttacccacccccacatacttcttaacagagatacaaacacactgacaccctctctgttcctttgaatttcggcctttttttt-----------tctttttcctttttggtggccatgaagaatatgttgctaaggcatgaatgattaatgttgcctcttggaaggaaatattgcttggatgccttgctgtttgattacaagccttggaattagtcaacatttccataattctaaaccaatatacacctgttttcccactgtgatgtgaaggcacaacttaatttaacagaaaccctgctgtgttaaatctctcattaaacagtgagctggttctgtaatttaaagttgcagcaccactgttttaagaaaattgt-caatt------tt--tgtgtgtgtatgtgttatgaaattaataagaagttaatggtccatttggcag---tattttc-cctggaaacttcaagaaggaggggg----gaagaactac-aaaagaataattggcccttattgcttgcatagaaaagcaggcaagtt-acacaatat---aaaaattaattagaatttaggagtacacagtcactttatgtggataaat-----gtattagtt---aaaaaataggggtttgctttttt-gctgtttagatc-aaaaagttttttctgattcttctgtcttcattgtgaacataaccgtgtagttgaaacagtcaaacttatttttgtaacgtatgttattgtgtgatgcagttttttgcttctgtctccaatattaaaccattttcctaatacttgtctctctttctctctgtgtgttgtaatgttggtggtcattccgtgttggtaatacatctgcacacctcactgtttcacgtccctgttgattttttttttctatttgttgtgtacaaagatacagtcgattccaactaagtgaa-cctctgattggagaatga---atgcagatttgtagatatccttggtcta-ttttacctccccctttcttgccct-ccccatg-ccagctgcctttgaacattttgatgata-gaagcaagtggtcattttaattgctagtc--catcctacagtttgcactcatgcaaggcagtccttaa-ataaa-tacctgatccctttggtttc-agtgggattgcttgtctgaataatgccaacttgtgtggctagttgga-aaatcctagtccatcctagctactcagaagaccactgaagggtaccagggcagtaattctaatgccaattttgaactgtttttgtctgtctaacattcctttttaatccccatcctgcctgccccttccttatgtagggttactttagtgatccttggaatgtttttgacttcctcatcgtaattggcagcattatagacgtcattctcagtgaaactaatgtgagtattactctaccctccctaggatgccaccaaatcctcctcctcttcttcctccttctgtttct----tttctttct--------ttcttatgttttcttccctccagtcatgcttttattgaacttg-cgtcgt-cttctcccaga-gggaaaaaaaaggagcagggttgaaagactccttctttttcactcgtcacagctgtgactggtgaaagcgcacagagcctttttcttcacaatgaatgtctaaacttggact-aaaggcttggaaattttgta------------aggaggaggggg-aa--tcaccctgagtgcagagtctaggctagaattccagaggaagtggagggcctccagtcttgcacaggaagcaatcttggagcagaccttaaatgccagattccaggcagagtttaactaaccactgacagctctgtaaacaaagcagggac---------aaaaagagaacagctttcccttttctggtagtcatttaaagtctgagggcctgcaggagaattctcctatatttgtctcgataggatataaaccaaaggctgaaagag-----ctttgcata--------tgaaggaactataaggggaggaaatatttcatggagt-aaaaagatcaag--gagaaggtaggtacacactggctttggctcgggtacatt-----tttt---tttttactactctgtatatacagtgtattagcgcaatggagatcattatgtggcctgtatttgagtcatttttatttaagatgccaaacaataagctgttgattgggagaacaagaggcgaacaataatgttctgtgtcacataatacaccaccattttccagctttgctttagaagggccctctttattgtttttgtataaaaatggttcttaggaggaggaatattttgctgaggtatgtcattattttgcaaatttctattatctcatcatgttgtcttcattgtaaattgcagctaattaggaacctagttagagccccagctttgaggc----------------------------------------------------tggctttttgtgaaaagagaacccaccgattactgcactacaagagaggaagggagagaaaaaggagattaatctg---------gttacctaggcgactctcgcttccat------------ctgtgaggaacaatacatttttgtttccttgtctcttgataagcaaatgagtaattaaaagtgttcagcagatagaaatgcataagctaataaagtaagccttgcagtcattgattttcattagctaaagagaacatggaagttactc-taaagagctgagtgacgctgaaagttggaacagataagaatcaagggtaactgcacctttgtgtaggacaatagatcttgtgaataagtggcttcctctccaggctgc-aagctggtacggttaaccaaaattgttgagtaattgttctgtggttgagaacaaaatgctgaattaaactgttcccagcacaataattgtgtgattacagcatttatgttgctggccaaaaggaacagtcattaggtttggaagacttaccaaaaccacacgtgcacacacacacacacacaca--------cacacacacacacaaat------aaaataaaatgcaaattgcatgtaaattatcctctaatacctatagcagcttagaaatggagctagaagtgcaatcgttgtgtatttaaagactagcaggacagctatcttccacc-atat---taccaatttgtaaggcttgaagtattgagaattgaaaaattattt-caattgcatcagaaatttaaatgcaaatcttaaccataaagtttttaggttaccctt----cctaaacccacttga--atagattcttgctggaaaagcttgtgattgagtgctctgtatgcttgccttttgcttcacctagattccagggccattactttctgtaaccatttcagtgagctgccatagttttcagtctgtactgtcacctgatccaagcatgcgccaaaatacccaccgtttctggctcctgtatgctgaatctgctttgcaaacccttagttctttaagcttctgcttcagcccggaacagaacaggcagcactcttctg-aagtgcgctggacacatgccattttgctgctat--ccccctcctaattcc-----tctattgtttatgtaattccttagctttacttaaatgtgt-aaatgctctgatggcatttccatgtgaaattgtgtggctcatgcctc--tctgttattgtgctagtag-aaatgaatacttcagag-aaaactaaagtgctaattgtagctaaagaggtcatttataggaggttaaattggtttaattagaatttatttgaaggttacataggagtacaaagagatgttaaggggttaacccataagagattacattgtagtcagtgttctgttaaagtttgaattaatttttcccatgggtttttcacattctaattttcaactaaatgagacatctgtttcagaaaaagaaaatttgctatggttgtcatggcaactatcattctgtaagaaaattattccaatggttactttacaacagaaaggcagaaattcagtatataaagcagcatccaagaactaggag-aaaagcagtcctctgtgcatgcatt---atgtggatccttc-ttttttcttttctatccttacccttcttactcttcttttatctctttcccactctttctctcccttttttt---ccaattccattaacgaaagtagataataacttgtgaattcaagtggaacttcatttcttaaactgcacactcgtgctggaacccattaagctcgatagcgagaaatgagagaaatcataattatcaggccagtaaaatacatgaaacataaaatttgtcagggaaagtaattgaaattattggagcagttgggtcttggtgctgtgcaggcccggagtgataatggaaaggttatgggcaatgtttagcaatgctgatgaggcccaaggtgactcacgccaccacagtcagcaactttatgctctgcttacattaatttgctaatccatctttagaaatggccagactgagcagagcgcagagatccatagaacccttactgaaattctgg----taatcaatctagtatcctgtctcaataaaccagtgaca-tttttt--------ccctcacaaatgcaggac-agatatctcagcagtggcatgacaacaagcttctccccct-tctattaaatctacatgtggaaggtggatggtgctgactcataaattaagttggagtaatacatacagtg--tatatatatttctgtcactttgtctcaaattaaacatgaaccttctcccctgacaagatgatagaaaagttaattgctcgccctggctttaaattggaattggaatttgcaaaatgctaaaggtttatgagatctaaatcatgaggagcttaaattacattcctgtgataaaatattaataaatcaattaaaacataagccgagtataatattacttttcgtaggaaccttgaacacaataattcattaaaatgtgcagtagcaattattgtat-ctttttaaagttgccaagaacagat--atttgtaatctgtgctaaatctctgctgggaaaacatgaacagcaatgaagctga-gaagacactaaaagaaattcagggcaaagtgccagacgcccagacggaagcagaatgtggaccaaaaagattgcgacaatcgggtaattatggtttatgaatttcagctttaatctgtagttcagtgaatcctgattaaatatctgttaaacacaattaaagtttgtttttgtatttcaccgtcttgatcagaataattagagactgcgtgtttcatgtcaaaagtagcaagaggaatttagtgaatgaacatcgtttttaaaagccatttgtagcaccagctgttggcattattttatattttagtgttatcagcataaagatgggccttctcagcactgaatgttttctagcaggacaa-gaatttctgcttgttgcaacacggtttgtgaaaatgagacgagcaggtcaaaagttttgaggaaatactgagttcctttttttt-ctctcattttactctgtaaatggtatgtcagttataaagcaagtaaaccgagaattg-ttt-aaaaa----aaaac-cttgcatacgccttttctatcaagtgctttaaaatatagaataactacacacatcctgccagttttttcttacagtgagagtatcc-ttacctgccatttaatattagcctcgtatttttctcacgtatatttacctgtgacttgtatttgttatttaaaacag-aaaaaaa--ag-gaaaaaaagaaaattaactgtagcgcttcattatacta---tattattattattgtgacattttggaatactgtgaagttttatctcttgcatatacttacagcaatgcatttctaatcacataaaagtgtctatgagctg----------------------aatctttgtatatccc-tttctttcttcaagtatctcccctgctcc-cacttacaa------atgcacacac------acaaacacacagctcacctcccctccatcctctat--cac--------------------------------------------------------------a-------acataatacaaggg--aacagggaaaggagatggggaagaaggctgtcca----cccg-----cccccatgctgagcccgaggagactttgtgagaaagctcccctccatctgc-agcccagcccggtgggagtcaattaattctgaataacctaaaccgacagaggtatttgcattcacaacctgactgatgaccgtataaaattgatttatgaattgaagtgcttccccaccccttgt-ccccgattcaggccataattgattatatgtgctgcagcgaaattaaagaaaaggggg-gaaaattaaaagaaaa---ggggggaaaaggagaggcctcaca-ggctctcttctatattctcaattttccaaaatacttcagtattttttgtgtgtaactggattc-----tttttttgtcat------gcattagtcaagtgattggagctcccttc--------------------actatatgtctgtgtccttacagtgtgctctgtataaacagttgtggaggtgctgacactgtaagtgcaaaagtctcctctgcataacagtgctttatgagg-ttgctgctcccatcagtccactcagtaaaaatagctcatcttggtaagttgtttcgacttcaccaggacctgaagaagaggcagaaaaacctgtgaaaactaagactgttt-------------------------cttccagtaatggaggggaaagctcgagtcgc--------------------------------------------agcgtggagaagcgagcagctgaggaagaagctgaagacttct------------------------caacaaagcctgctcctgccaaa-----------------------------------atgtccaagtttgggtttgcaattggcacacaggttgcaaagaaaccac-ctgcaatatccatcaaacttggagcaaatgtaa----gttcacctatggatgtgattaatggtcagtgttaaagattctggtatctttcggcagtgctaaaacctgaatgtttaacaagaacacaatttcaaattaaagtaataaatcagaattactcaactaagacctgtagcatgccacacactcttcagat-ggcattgggaatatagcattttgtcccatgtagctttggcagtgtgcctctttatcagctactgtctttccagtcacgcttgtgttcacgtctttgctacatgctctgctgattaccttggaaaagggcaatgctgtaactgttcaactgacctttcagtttattttctcttgtgtaatatgaaacatgagctaacaaagtcttagtctactgatttctag-aaagaaatctgtctctctgtatttctacagctttcttctcaaata------------------------gggctattcccccca--------------ccctggcattaatttatagtaagaaattgta-tcccaatcctttaacccattaccagtcttcatctttcagtaggcacctc---------------------------------tcttct------tctttcaacaatcacacatgctca-------tctttcttttattgcaccaggagagaggaagtggttaaacataacgacggctatatgacaaaagcaaacaaggaacatattttaacatgatagagtgcgttagagagtcatcacagccatggtgcatagctcagagccggaaagcaaacagctgctgtagcctgatttgagttaaaatagtgtcagtgtttagtctggcgcactgcttcaggagagattggcagctgggtcaaacaaagtcattccactggctcctttcccagtaagcttctgctagcatttaggtactagtgcagcctaggccttt-ttctcagggacagcctaacatataaccgcaccctccttactcattttgttttgttttctttt---taaaagccctgttcttctttaatataaattcagtattctgcaggctcccagcctttggagaagtaaaacaaaa-ttaagaatggtcattataacaaacctccttgctgccattggactttggatgtttgtgtctgctgagcaaaataaatttgtaaataagctt-ctttttt--ctcacacacaaacactgaaactgttttgtaa--------------agagagagagaga----aaatgggagaga-gagagaaatagcggatcacttgtggtttcatgatgcttaccactctatgaaactgttgtggtttgcagtc-aaaatgattcgccctgcctgctgaccaatatcccggacccgctcttgtgtgactgcctctgtacccaacttgtggttctgtggttgtttatgaggcccaaagaagtgtttcacacaaccaatattacaaatttaactgttcccctttccacagcctgtctcaattggttcttgacaatcacatgatttcagtgatgctgac-ttta---aaaaaaaacctaccagacacaaaacattctgagcaatgtacttccctcaccacctgccctcccctagattcagcagtgaaagagtatgcagaa----agaaagagagagagaa------------------actga------------------------------------aagtgggcaatgtacatatattctttttaaaactc-aaacaatacaaaaactttaaacattaaacaattttaataaaagtttctgtacaatgctaagcagttttatttacatatagaaaatgtaataggagtagtgtttgaaattacagaactccttaaaatttcaatggcaggtaatctgg-aaaaaataacagcattccattcacaaatattttcaagcaataaatatgtatttataaatagtgtaaatttacatcaagattagaaacaaaatcacaaatctgaagtttattttttagtctatgtgcaacccatttatctttgtgacttggctgtatggtatgatctggggattaggcttatgaccaataagaggagggttggtttttatggggctctgagagtcctccaacatctctccattcactgcatgtccactatgagggctgttaaggctggtaacactgtttgtggtagtctgttcggtagattttggagaaggtgttgctgtggaaatggctgaagatggtgaggaggcaacagaattctcagtctttgtatgaacagttggatgaatgttattgactttgtcacaggttccagtacccacattgttattggcttttcccatcaacaaggcagagagctgaggattgtctgaactaagtaaacctggtgacttagaatctccatggctagggctagaaacagcatctgccgtcacctgatggacatgattaggaagtccttctacactggcagtgctgttaggtgtctctccagaatgcctgtttgtgtcaggcactgctgatgtgtttcctgaaggcttgctctctttggttaaggtaatgccttgttgtccacctgaggtagcagtgtgagaggggaggtgattgagagcagccccctgtgttactgaattgctaggcatggtaggatgtccattctgattttgaataccagtgccagctgcctggagat--tctccctttctgatt---agtcttattaccagtgaaaactagccctatgctacagcaaaataaatttgactactacaaattgattgaaaagaacctttaaaaagctgggcagctgcagaacgtaacccaacttctcacctgctgtgttgtgttcatggcaccctgcctggaggtaagctctgcggggattggtaggctccatgcctcctcaatactaggaagtaatttagttttattctgtagactaccttgtggaaggttacacaactgagcctaggaaaaattatgtaaaaagtaaatttaacacaagcctaatttagtaagatcaagtccatgaaatcttcctaaattctgtactctattgtgtttcagaaataata-aatttgaaaattggggtttcagagaagtgcta?????????????????????????????????????????????????????????????????????????????????????????????????????????????????????????????????????????????????????????????????????????????????????????????????????????????????????????????????????????????????????????????????????????????????????????????????????????????????????????????????????????????????????????????????????????????????????????????????????????????????????????????????????????????agtcatatctcctgcaacttccataaataattcactgctagcttgtaaacaatagagaagcacagtgtgaatgccaaagagggtctttatatgtcataaagccactc-aaaagtgcacttgctgcagca-ggctgactgtgagctttgatgtgcaggaaaagaaactgctaagctgaggtcatcacttagtagaaaacaatttccctcatatggagaagcagacttactgctgtgactctgacacagacagattggatttaagaaacaagactgcattatatggtctttcaagggggaagaaatcttgggcacaccttaggaaggtacatgctggtg-aaatacaagg--tatcaagacaatgccaaggaac-tttttatgccacaca---a--aaaaatattaaaatacataatataacttgtcttaatatacttttctgagtctaaaaatatgccagaccaaaagaaacatatttacataaaaagcagacaaggtcaaataacaaagaaagcccttaattagttgtaatcaactttaatttgcataccgtatataattcctaaatgattgttaataataactttatataatggacttccaattttcatgaaaatggcacattttgataagcagacacaaaaccctagtactaataaggtttaatttgcatacattagactgattatccaaacaaaaagttt--accttcgtgttataaaa-ccagtagtggtatttatactgtgcaataattagtgtattacttgaat---ccactaac-aggttcattttatctct---gcacaaaacc---tccagtcttgcttatagaaag-cttgtgcctcctttggc------gctgttaaaagtggtgaaagagtgaatgaa-ggctggtagca-----ctttctct-----------------ttttgcct-tgccttaattcccatctctttttgctctcatccaattagtgcagtgtattaagcagtttatcatctcatagtcagctattgagagaaacaaggcgaacactttgcaatagagcctgctctcctttgacaccctcaggtacttacatattccactgtgctatgaataatagaggaagaatagagcactaattccctcatcaaagaatgccttgtctgctgctttgctcaacaacaccattctgatcaaaagaaaagcaataaagcttagcataac-aaaacgaaacctacttattagcttagtggttaaattaatgcagag-ccgctgctattcaaaa-ccaaggtttgaaaacagcctccaacaa-cctgaaagcaagacatgctgtaattccaagaacct-------------attacttcagacaatttacttca-aaaaataaaatcagaatggtaaatgattaccccaaagcaatcatgtcatcatcactgaaagatggaataaaataa-ttttttgtgaagtggctgaatgagagcaacttaaaagccacggagcctgtcagaagcacattatttctttttacaccccgtttcccaattcatctcagtgctgctgactaaccttggctcccagcaggtggagcatttaaaataaatagcatttcctacaaaatgcgctccaactgccccatgacagacgcttccaattcctggccagccactggatcagcttcagcggtatctaacaaggtgtaaatacaataacaagcatgtaattaagtgaacatgatgaagttaatggagataattcattccattttgggcttatgaataaatgtaagttcttgacagagaattgtctctcttaaagagacatttttgtacagcatgcagaactg----agttttccaggaaatacttcagtgttctgagagatattcttccacccttccctgtccc-tccccctgaaagatgcagtcattaaaacctaattattatcttcattttaaacaaaacctaaagtgaataccaattaataacaacatactaatgagcatctgctgtgataaaactga----------atatgaatgtgtggcaaatttcgggtaatttatttttcaaaat------ttatttttgcagaagcatcattctgcaggtttcattctgcagcttgaagactgtaagagatgt-acttcatttatcatgc-----------ata-ttgtaattcatacctatcttctgtactaagtttaaaactgttctttt-----aagtataaggcatttctaattctttgtgtttacttcaaaaatatgccaagc-aaaaaatattataagtaaccaaatcttaatatactgtttggtaaagttcaagtcagcctttgaaaaacacatttatctatccagtaaagcttgtgttaatgcgatgtaagagtttggcaaattcaactctaatggagcataaaagtgcttttgcttgaaagagagatcatttttaaaaattcaaagcatgatcac-tttttcttttttgcaggaacaatctgatacaagcagcaaagcttaaataaactagaaacatttcaaatgatccataaaagattaataagcaccacaggaagtcctataggctcagcgtataca-tttttcccattctgtcatgagaaccagttatagaaactatgaagggtacatactggatactgatcatccacttatagcc-atgcacttcagaacaaactc--ctctaaaccatacatatttcactgaaagctcagggtaacacttcaaaaatgaaccagctaaacaaacttccagtagcacttgacagagctacacctattcttcccatttccaaagcagtacagaattaattaccagttctatggatctattgtaagtataatagactaaagagctatcagagacacatttattgtaaaagcacaatcccaagagtgtctactagagggccaaaacgattaacacaaatgctttgtcagatcaaagataaaacctgcacaactcaattgagggatgaattagaacagtgggttatctttcaaattaaccagggcagttagtgaggaaa-----atttcatgaaagtgtaattcttagcctttgtgaatccacacagcaggcattctgccagctgacaagatgaccctagaaaacttaaaagc-------------------------------------acatgtacagattgg-------tttttttaatctgataaatagttttgtc-aaaaagttaataaagattttgtccacatcttttaatataattgatgaaagttttactctatacagtttgaaatgctcactggtactctacctttccaagggaaagacagaaaagaaaccatgacaatgattctcaagtgagtacactcttatttatatatttcatcaggtaatctactggggatgccctccgggctgcactatctaatttctactcttccctcattttcaaaggtactgataaccctcactccctaatccatggcacaatgtttcattcaaacacccttcataggaaaaac-agtgataaacatggggttcccc--------ccaccattgaagaaggtgggcccaggggtgggg--agtagggaaaaca-tttttgacagtgctttcaaaccagtgttgaaatatcttcttcacgtctgaagagaacatgatgattagcacagaatctgacagacatatttctgaata-tttttgcagcattaatttaaatcagtgtaatgtttgaaagcatttcagcccctcaaacagctgatgcagcttagattcaattataacaaattgcaacacactgtcaagtctttttaccaagtcattagtcagggattttgaatgcacagcctcctccgaacacagttcggctcgcctgacagctctaattgttgggaactgttaaaagattgctaatgaactgggggaatctgttgggcctttgctgtcttgctggcaaactaaaaaaa-------------aaaatcactgctacaacagattcctgtaatatgacttatgaacatggtattaccctagtttgggtaactgttcttgctagactttgcttaatagaccttatattttatggtttcaatgaacaacacatacagggttgagccaaaggcttaatcactcttaatacaataaagcagcactttaaaatattattaacctcatctgtctagatttggaactaatagaccattgtgtgtgcattgtctttatccctgccagttatgtacatatttattaatccactcttccagagg-aaaaaaatttctaaaggaaaaccaacagtaaccttcaagtaagcgggcacaggttagaagggcactaattaaatgtcagacttgacagattaaaattatgaaatttaaaatcacggtggagctctttgtcattgtcaaattaggagtctttaaaaaaa--ttgcaaag-agagattgcttgtctcatcacctggggatatgcattttagtggtacaccctgcaac----caagaacact----gcc-aatccacttctgtctgcctcacggtgcccttcaaaaagaagaggtactacctctgcgattgaagaattcccgagaatattttccagatagagcaaagtgccttgggatattgcctagcagctctatgatgtgtgctatgtggtctatgaaagagag-a-aaaaaggacacaggaatgggaagggcagggaaaggatgggataaaagaagaggaaagaaaatggaattag-tt---taaaaattcgaagaagttccaaacacaacgtttgcagaaaacccatgcagaggtttccaggaccagcagaattc-tggcatcattagtag--cacttgcaaaggaaaaccaaa-taacaatgcccacattattaccacagactgc-aaaggacgttacaagcaaacgacgatctaagataat-aaaaaattcttaatctaataggcccactt-aaaaatactcaaa--cttaatatattgttagtttacaaatt-aaaaatagatactgcaattagggtaagc--aaaagcatgcaaatctatatattctatatctgaattcctagattagcattaaaaccaatcaccgcaacaaatacctc-aacagtatgccttgtgtgcagaaaggaagcgatactgaacattcaatgccacaactgtaaggttttcggagaagcacctgtggcagtttcagcagtttctatatggaatgctccccctttctaggattacttgaaaaaatcaagtcaattcg-aattacgtagctgtaaaacattgacatgtgtagtttttatagtttcagaatcttctcttttgattt-aaaaaacgggcaatggtgcataaaacaggaaacttacatcataaggga---------------------------------------------------------------------------------------------------------------------------------------------------------aaattcaggctgttgtcttgcaagtgttacttatcatattaattaaaatctggtgacacgataacactagcagctgtgtgggaaagcgagggaaattaacaaacgtttgatttgttgtgttgctaatgtgacacttattatacaggtcaccgtaaaacaatacctcagccaaaatatgctaatgctggcagagaactgttgcagttgtaaaaacattgctgtttattataatgaggcaaaatagaccactacctt-------ggg--tggaga-g----gggggaggcatgaatggagagggaggg-tttctagcaggaggggagaagtaccggtgggctttcttcagggataagagaatgaaatatgctatagaatactcaagcagatgcttgccattatattaacacatgtattatggtgtatcatgtaatggtatactgtggggaatagtaatgaatagtttggagcacaataatgtgcattgttgatgtttgttaaaataaagatattcaatttataataaaagggattaaaagcttaattcatgactatgttaatatttgtctgcaagtacacagataaatggtaacgtaccttatcacattaaacacctggacgtacaagttgctctgctgagatctccatgggattgtatgtttcacagagcttaaactttcatttcccaaaataatgatatcattcatttacagatatagataggctctcctta--ctctaatgctatcctgcaatgagtattgttacttcaaccat--ggaaaaagagggtttaattaccactgtgataaattgcagcagctgccttgctatcctgatctggtcatttctgaagctg-----caggcccactgtt-aaaaaatatactgttccta-act--gagaaatgaagcgacc-aaa-aaaggggaaa-gttcctgtgcactttgttcaaggttctgcacctctctaagcagctgtcacatccgtacattatggtacattgaatctgaatgaggctctccacatcaaaaccttgcatccattatgatatcatctcctgct-ctaagctgtaatgcttattaattctgcacccatactctccaagcttcagcaaatgtattccatcagcctagcatttaatttaattagtacagctgggctctcattctcctttctgtgtcagaggtattgtcagcacgttctgctataacacaattactgattgcttttagataggctgaaatatgattagggtattgggtgactgtatcataagccttattagattcatttgaaatctggagataaataggaaactttta---------------------------------------gggggaagtggaaggtgaaccctttgaccaataaatctcttcggcatgtgaa-gcccttatcttgtcccctccaatatatcccaccc---taggaagccatcatcactggctc-gggtttgt-tatttgtaaaccttgatcttctgc-actcggtgtcctaaatatggataattagcatcagtttatcacgcctctgcatattttctcttctctccaaaca-tgca-tgcttccattggctgccattctgtcacagaagattatggagacagattgcagagaatgaatgtgctaaacgagatta-ggaaggaatagaaatagcaacttggccaataaattcctcgtgagagccttatcatacaattacacgttgacttgtttcacactctcccagcctcttaatccaacgccttgagctgtgc--tttttgaagaagcgtttatgaagagctttaaaaaag-aaaaagaccactgataaatgtttattcagtgtttcatgtttgat---c-----cccccct----------ccctgccccatacaatctttataccaaagctggaatctattttctgtgactacatataaatgcagcacacgctcagaggcctaacagatgccatctgtaaaagcatttactttaaattagtggaataagtaatcaaaagggctttgtactt-aatgcagaacttttggtgactattaaatgctcattagagggtgtttttgctgtatgactgtcagaatcagcaggacgtttatgatagatttcctgagtaggtcaagattgaatatgattttacaacttaaataatataaatgaatgcaggttatttcagcatctccagatgttctccaaactcccttaccccaa----------------acacatacac---aaaaaagctaac-agccaagtcaataaagacag-gg-ggaacaacattcaacaattttatatttaaggaatatttaaccattaatggatatcaaaggaaaagggaattttaatcatctctccattcagtctcagttgggtaaatcatatctaagagatttgcataaatataaaccatcaaagacttttcatcttcaaagggggtttcaagaccctataagctttgtactgtaatcatcgcaggtcacaaccctgcaggaataaggctgctatggcaacat-aaaaaactaatgcttaaggcttagcataatattctgactaatagaaaggaaactcattttaaaagctggcagcctatttaccagaagctggattagaggtgttatttccccttttagc-t-------ccccccccactcaacttca---cccctccccaaaagaaagggaaatcaggaagtatagagacctttctctcactcttgttctggtctctgtgatggattttctctgtgactaatcgctgtcgcattaacctgcactatttcatccttcctagctgtcaagataatgacgataatcgaaggggctcattgtaggtaaaggaaattatatgagcaaagtaatatcataaaacagtgtttaaatattttaatttcatttgtcagggctgccccaacacttcattacacatataaccatctctcatcagtggaattagtgcattattcattactgttaattattttcacataatggctgccctgatatatttaacctccacattatatctcagataatgggcttgtaaaattgaattgtgtgaagagtagagttctaaagctcatttgcagaacatcaaagaacaaagaagagggaaagaattctaaatgggacatgttacccagctggggccaaacatttgtttatggccagcactgcccacaa---tgattaaatatttccatgttgtaattattttgtaac-ttttgttctgcttttctctcactccaaaattatcataaaattttgaaagatatcctcggtgcagaatatgtccataaaatattaaatattcaattttcctctatcatggcttgaaaaattcataattacatgatgatccacataataactcattctgaaaagtcatatatggcgctccccctgtgaatgagttaataatttactgctgtgtgggatcttcactctgcactgttagtcttggaaacatttattaagcaaatgttcatttgcaaagatcaggatgtgaatgaagagggtaagaatttaatgaggagtgacagacaggtgaactgattccatacagttctttactacaag--aaaaagcagatagctttatctttcattgcctcaatagacacatgaaataaaacacagaagacagggggtggaaggggagggagaaaacaaataaaccaaagtgctgctatcacaaataaaaaggaaagagagaaagagag----agagagaaagaggcgaggcaattgta-gggctgctcaaagcttctttgccgtgctgaatgaaagcaatccctaag-------actgaatgg--------------------gtaatgagatcctggctcctgagattttagctttcttaatcatgt------------------------------tcataattaattcaagaacattgataatttcattacattctttttgtctt---------------atcaataaatgatgtgcctgcacttttggtcctgtgtacagg---gagagaggagatgctttgggtaatattgcaccaggaaggaga---agaagaaaaagaag-aaata--gcatatgcatattggtgcaatgtatttattaatagagataattccaaaata-atggagtgcaaatgatggtcactgagtaagctcctgtcctccaagctggatgacatgcagctacaaattattaataagcactggatacagagaccaaggagggga-aatttagagtttagactt-ctcagagccttgcaggg-aaatggggaaacattaaacaagtcaattggattaggaactagatgaatcaaatgaccttcctcactctcaatcatatgctgccagttaagtgtttgagtct-gaaaaattgcactaatgaagctatttgaaggcttttgtggacaactgcttcctctttgaagattaaatgaatgatgttgatgtgattaatcttagtacagggagtgatgcagcagccag-aaaataccttggtgattttcataattaaactgaatcaacatttcaaagaaatgccagtgttatcacttgtacattagaattacgttcattagactgaagaaacaaataatttgagcaaacaagattttccttttggtgtactgagactttctgtcatgtctctgagcttcttaactggattaagggactcttgctgaccttgtgaaccattgtttaggtttttccatgcttctgac-tttaatattcagcactagattcaccagcctcttctacagatgctcaacattcaatcctggaggctccacttcatcatcaggtaattagtattttcattaacttgcttattgtcaaggaaaatgagccttgatcatctaatttttcctcaatgagttgaatattgtaatatatctataattaatgtgttttatgccacaaacgtgtaatggagtggaaatccgagcttgctcccagcagtcactgtcagtaaatgtttgatgaataaacagagactttctaatgggaaatggtggcgacttttataagcagacacaataaagactttattaacatacttaagaagcattctgggaaataggattgaatgcattattactgtaggctcc-ttttgtgaaa???????????????????????????????????????????????????????????????????????????????????????????????????????????????????????????????????????????????????????????????????????????????????????????????????????????????????????????????????????????????????????????????????????????????????????????????????????????????????????????????????????????????????????????????????????????????????????????????????????????????????????????????????????????????????????????????????????????????????????????????????????????????????????????????????????????????????????????????????agagggcgctccctccccagcctatctcttgcctggccc--------------------------------agaaggtcattccagcgcctggatcaatcacgccgcctgtgattcctaactgacagctcaaactaacatcaagctggatgagagagaacaaaaggctatcaagcagccattttcttgacacttttattcaatcaccagcagattgcttacgacagcaatagcagctgttttgtcttcatctttccacatttgataaaaggtgtcaactcaaattt-tggtaaataattcacttaca-cccctccagc----gctggctggc--------tggcttttacgcacagggttg-tgtgcatacacacacagacac------atag-------------tagacacacat-------acacactc------------------------aggtctgggtccgatggtatcag-ctgaaggtcatctctgatctat--agggatgggccgatcacccaaccagc--cc-tctcaaggtcaaagataagaagggctgtgtggtgagcctgataataaagcaagattaatatggaaaagatgagaagttctataataaaatctgctaactta---------------aatcatccacgtttgtgtactggcattcatatttagtaacagtcccaaggctgagattaaagctgtttggtaggttacttcaaggcctttttattgctaaatcttattatgtctctaaaatgtagaaattaatcacctgtcatcaaagctgcagtggattattgacttctaaatgtctctacaaattgattcatgacagggtgaaaccggagactaagctagcattgaaatccttgtgcatgtgataaaaagggtctattaaaagtgtttcaacaaatgctgcctattaggtaatcatcacaaagtgtttagctattgaatctgggtacaaaaaa-aca-ttttttagac--acatgaaagcagtatgcaaaagctatgat--tgatcgctgttgtcagcaatgcataaaatttaattctattctttcc-aaaaactttagttttcctaagtaacttactgtgagacaagtttcagcagatcagcataaaattttcttaatttcattacaggctgtaaattaaaattaatgaggctgacaccgacaattaacaatgaaaaatgcagattgttataattacttaagcaataacattgctttacatagaagacttaaggtgctccacaaattatttacaagtgttacataaaacac-aaaaaaatgacaatttcaatttattttgtcagtataaaaaacaaaaatccttactaaaacctttctcatttgggaatctctcgccatgcataattaagcaaatttgattgcaattaagcctggcttctacagtaaatagtatcttgtgcatgtgttttatgacaaatagcat-----agtatagaattctttggccatagatcctggtc----tttatttctttttgctttgtacgcgttaattaagtatacacgttctgggctaagtgcagagacagctaaataaacaaatgacactgtagaaaggtctttctgcatactaatcatatcctacatctgcaagcaaaagctctataaatcgatttgctctttcacatcaaaagacaaacagtgatgcaagtcagcaattcctttgtcaaagtcacagacattgccgctcttcacaaatgcatttctccagagctggattcaaccatttgatgattagcattattggcaacttttcaaagaagattcatcaagcaatttacaattggattggttacca-tttttatgatggtcttcctaaaatggaacaagaagcattgaatatatatggtaa------cctaataca-gtcttagagcacatgcttcacagctctctgtgcat--agagtatacagcctactgtggccactacattaaatcat----gtatttggttgtttccatttgtacagcatcaaagcaggctgaaatccaattgaaaagtttctttagacagccattgcatgggaacatgatgtcaatattaataaaggctgaatttccccttggctcacttcttacagataagcttttcaataatacactgcttgcaccaaaggtctgatgggactgggaatagtgg--aaaaaa-cactaataaaagaatgttgaatgtttttatattaaatttccccacaggcaaactgaaaagcctacttagaggacgccaatcaacatggcacttattaaatgtaacaagagtcctgttacaacagatctttaaagcccctgaaaacgaattggaaaataaattttaacttatgtaatttactgtactttaaaaaatgaattttgtatcatctttttttggtgggggggat-gaggtaatggggaag-aagaggcccttttaagaaaggggtcacgacagtgaagctgtttgttttcgac-aaaagttgtttgtgatttcaggtactcatgggaaatctcttgatcagattcacatctgttcctgtcaaagtgggtgctaagataccggtcacccagcaaccatgtccaagagggaattgggccgataataacttcaaaaaggaatgacagatgctagattaggatgaaagacaaaacgcatgaaaaatgagcttgttagaat----aaaaaaaattgttcaagcaccttcatgcaaattaaatgaatattgaacacttgcatgccataattcc-tacttttctgttgattgagaagaaataaagattgttcatgtctaaactcaaataggtaagggttaaatgataacttgacttatcttttacatgac-aaaaaataaagaaattgcaagaccttttcacatattagatatgtattgtcatttatcatctagatatcagggtagtagtgcggagtaataaaacatatcatcgaaaaatgtgctataggtctgaaccactctttcattccacctcccagctaactgtagtattaaatcaaacaagcagaacatttccttaggcagccattgccttttaatttcctgaagaaccttaaaatatcattcattacaagtactacacatatttggtttttaaaagtctcataaatcaatagcaggctgactgtaataattattacaagttagtgcataattttcatgctgaaggctgcatgcagaactttagcatatgcaaacgaggcaattcaaactgtgtatagatattaatatgaagaagcaggtaacgaggtgcaggctatgaattatgcatcaagcgcggctgatcttcaatgaggaaaatgaattcagcatgtaatctaattagtgatggaagtctattactatatggtcttaatcttgaaaaatcctgccttttagtaaataagaaatttacatggaaaactgaatgccccat---tgaaacgtatggctacaatatttgttctc-tgctttccacaatcagttggattcttttcgttttaatatttacttgctaagatgagatgctagtcggcatggtgataaacagtctagtactggcatctgaaggtgacctgtcagttcatatggacaaatctcctgcttactgaaatgtacaaaataaatcattaaagcaggcaggtgctcattcccagttttaaatcaccatagatttatgatttgaattaatgcttcatttggtcatagaaatagatgctgagacaaatgatatgcagtggttggagcttccatactgtagccatcctaatattgattactgagatgtctttgcaatctcttgtttatatcaagcactgtcttgtgacaggttggctgagaggggttttgaatatggttttcttaacagcaggttctaatggaaacatggatccttccatttattcagtgctgagagaattactagtttgataatgactaggaatgttgttattaaaacagtgtgtgcagttcattttcaacagttttgaattagagtctgcactaatgaaacggatacggtttctttcacaaagggcagatctgttagttaatatagctgcagcagtgccttgtggaccatgcctttagctctatttgtatttcacagcatgataagcaaagagtgttgattttcaaggatcctgctgatgaaaggtaatggcattattacatctttatctcaaaaacagaactgtgcagtaaatgattccctcctttctcccttgtacctcctcccctggtcccttgcctcactgtttcc-atatgacacaaaagatttcttggttagaaaacctttttt----attcctttaagtcactttagacttggaaatgatatgttattatttaatgtctgcacagcaagcctgacccttgctactagtatcttatggtactgcttccgaatattaaacaagtacaattgttttaactactgtgaaattgacatatgaagctgaaaaataaaagtacctttcatgggattttaaacactattttcttccatatgccatcccaattattatttagatattacattcctaatttactgttaaggttgattagaattcaagcctctcaaaagcatgcaccaaaggtcttgggctgtggaaaacatttttataaaataatccattaatgcagaggagtgcaactaaattagttagcaatttgctgagcatgaattaatgaacagagcttctcccagctcccagagttgtaattttcataataacctcagacctttatttggcaggttgtttag-tttttttcgtttgaaggttttcattagtctaatgaggactatgcaagaaagtatcttttaaaagccatcggcttcagactgtttcagt-cccctgttttatctgtaaatgtat-catcctataacctttctaaaaaagacataaacacttcagttacatatattttgattgttccatgacagtttactggaggcagagcagtgacagatttcttcattgtc-ttttttgccaaaatttgtcctttaagtcatttttgttgactgccccttttagcagctcacctcacaatgagagaggagacaattaatgggagggtgatttatcactgccaaaaactgtcaaggacttcttatgtagctagagaaaaagcaatttcacattatggcatttcattccgaatacattgtatttacagctcacagttttattttcagagcctattatcaggtgaaacagttgcatctgaaatgttgtttgtgacataggtgacctgttaggatttgataagtatttacgccagagcacaaggggctcacacatctgctgttggcagaagcaatggaaaattgagaatcattttcacat-aaaagttaccccagcaatatgaaatatctat-ca-aataggaaatatttctg-ttgtcagcccaagcagtgta-cagactaaaatgagataattgggaaggtacccataaagtcaacctaaatatattatcacaagtatatgtgagataatatttgttttaaaaagattctatggcactgtaaactcagtctcattagagactgcatttaaaaggcttataaagttactcattaatgttatcttgttgtatctccacagctttttcattaaagaaaattcagcagaaagcattttctcttgatagcaggaaccaatttgcaataaatgttctggaaaccactagggaagccattactgaggtctaataaaaacagacaagcgtaacttgttctgcatcc-tttctgaaaagcaaacattgttactgtaggga-tttttaaaggttaagaactgca-ttttcttcagctattttgattcctgtggctggggacagaatgcagacaagccacaataatgttgtggac-----ct-tttttatttctactgttcaaaccatattaatgagaacatcattttggagaactaattatttctatttgtcttgtgtcacactttctaattcccctatattagcacagccaaagcatattaattgctttttcagcagttgaaccttgtccaagaatgagctcacattctctttcagtta-cccagtttctcaaagtgcattgtgtc-aaaaatttcctcttgatactcaacatagcccagagagtatctgttcagattctggttgctgctcacttgatgaaatttataagtttaagtgacccttaaaggggtttcctccacccattctta-ttttttgttttgttttgtgctttccatttccagatcaataaagcagctgtagatctctattaatatctatacatttgcatctgccgagtgaaaagttttaaatattaaaaagctgtattgcaggccatatatcatctgctcttacaagacaggcatgacagtattaagatgcacattcaggatagcactctttctactttgaacgctgtcaagaacaaagtgctttacagacttaaaataaatctaggtactaatccattgaatttctgacaacgggagcccaaggtttccatgcacttagctgagtactgcataagagcttgtgcattatttatgtccactaatggtgttgcaatgctctttgcgtgaagcggtgacagtgcaatctgctaagatagc-tgctactacggacaaagcaatccattttcctgaacttgaattttaactttgtaatggacatcttactacatatttttctaccacatgtaggaacatttgtgtgcaaaaaaa----ggagaaagaaatgaaattctatctttatgtttgaaatttatggcaacacaattaaaatgagaagggtccaaaggtatcaagataattacatttttctaatcttactaaacaagataaattacctgcaggccctcttataaaagatgaaatcttcataataagtgaattaatcaagcagcagcttgctactgcacatgcatttataacaggaatgattcaaagagttattttatggggaaattaatggaaaccggcttttcattcttctgcaccaattgaaaacctcagcagccagctgcccacttgtcaagaaaacagaaagaagctggaaacaaagataaataa---cagtttgctttctgcaaaaaggcttcaaaacaggagctgacttttttccccc---agccgcaaagtattggatccaattactcccagcatctaacagcaga-gtttattttaataggatttgcagt--aaaacaaggcatataaaaatcagatgcataggc-aaagaa-tttttcatctttaatcattaagctaccagtacaaattgagccctgcagttatttcattcccaaaggagatc-agagatttaaagaattcaagggattaaacatttgtgtttgagtgaacatgcttagtgttttgtgtgcttgatatcattaaaatgtatttttttcaatactttattttaagtgaacacaatgtacttgctttccaagctaccattctttcttgatacttaggttcaagagcatatatttccaactgaaaagctaaaagcatggctgcaatgcagattggcctgttcttcttcttt-------------ttttttaac-atgttccttatcagtaacttgcatgaaaaagaagccatt----ctttccca---------cccaaaaatatagttgacttttgctgtcactacattg-ttctattttccacactctgtggcctaacctttgcttgtaatgcagttgagcatgtagaaattaagggggttctgctcttaactttggtagttcagaaatggggcacagatgaagttgctgcttggctggatctgctcagtttgggagagtacaaagaaatcttcatcagccatgacatccgaggctctgagcttttgcatctggaaaggcgtgatcttaaggtattttctttgtgctatttttctgcttacaagatttttgtttttgttttttga-------aa-aaac-----------agattaattgaaatctttcctctatcccca--------gtctatttgtgtgcttatagcttggctatcagagtggggactttcaggacaaacacaca----tgcatgcacataggagaaatggag---ga-gggaaaaacttgagggttcctcctctgtgaaaactagcctttt------atttttaattcgcaaggaaatatacagcttaagagtagagacaa-ggggtgcatgatatgcagacaggtgtaaaacatgaagtaattataggagctcaaattagttcctaggcctgaggc-aaaaaagagaacagtgccttgacaaaagggaatagcaaataaggatagcaaac-a--aaaaaaatggcttgaatgtgtaaattagcaagaaaaatgagacagaaaagcagctttactctactattattccccacatgagaacagagcagctgaacatgatcaagagggctttggaagagagaggcaggcatcaacaccgaagcgaagccgaagagtggcagctccgcactttctagtcagtcactcattatgtggtgaagtgcatttgagaagtgcctcttatacttgacctatcatattacttcttctgtaaacatataatccctgctttaaagctttaaatataa--ta------tgtctca-tattaactaaaattatgatacat-gtaacagttaagccaggcaatactgaaaaagagccatataccctgtagatttatt--------aaaaatcgcaaacttaattttccattaacatttcctattttggcatcttaaagaaaaggaaagttgatttcagcagaacatcctatggggaaattagttcattttgctaaagtatcttaataattacagtgacatcaaggttaattgcttaatctgtattgccatagtgcagtcccgtagaaatccctgcacaatctgttctataattagtgccaaaatacccatatatagaacaagctgtaacctaaataaaagtaccggttggctatgattaataaatatgaactgaaggaatgcggtacaaggaaggattccttttatgtgaggcaacacagaacatgccttgatgactgaaagtgcctgtgggcatttggtccctattggttctcacattgaatgcaatgatgcccacagatagtctgtattgttgtcagttaaatgggatcatgagtgtctgaaaggtgtttgagaatgaactgaaaatcattttcacaagtggatgattacttctgccacatgttaaccgaactctatcagaatggcccagattctgagactgcattaattgctctttcaaccttgactggagcttcttttt---------------aa-gaaaagccctttgctggact-aaactgctatatgtattgattt-----------------------------tcccccgcttcccgtgttttctcctattgtgataaatgagac-aagaagtttctctgttctctacctattatcaataggcccag-tgatagcactattattttgacagaggaaagcagatgtgtaggttaagtatgggagcaattcagatgtccatagtaaactggggaggg--ggttagaggg-acctcagagagcagcagctttaaagtaattgactaatacagtaaggatattaaagtcatttagtgccaaaagggaacacactgatccttgaccctgagccactttggagtaatctagtattcaatccagcgtgtaatgactgccaggcctgtcaatcctccgggctctccagtcaaatgcctgtggctactattggcttatggtaaaaggacagaaatgcaaggaaatgcctctcaatcagcctatgatgtgataatgttattgctccaatgtattctatattgtccc-tgcatagtttaatctgttgagacccatgtcaaaaattgcccccagttcccagaggtcttttattcaaccttttagtaata-ttttggcag-tttttaaaattctccact---aaaagaga--gggggagaaaaagagaatgaggaaag-----------aaaaagaaaagaaacagcatgaatactgtcaatatatcacaacagccacattagcttttgagatatacatcataatataaagagcacgattagagcacaacctgggaaccattaaatcattctaaatcactgttacattccattagtgtcaatggtgaaaccac--------ataataggctttattacaaacttcaccttggtaggccattgtctctaataaccatttcactatgatgtggtatcagatccagaaatccaggg---agataataaaggctcccttatttc--ttttttattggatgggtaaagttaaatttagctgaaagt--------aa----aaaaaaataaaag---tatcccattcat--tattgtgatcttaaaggaaatctatggaattctattataaacttaccacaagga----------gagagagagagaga-gagattgagagagagagaggaggagaaagaggaaaaga-agaacaagaagaagaataacagagagcttcagctgtaaactaaagtaatgcagatgaactggacacatatgttgcccaataggtgattcagagcaatatagcacatgctgttttatgatatggaaagcaatcaaatcttatttgcaaaaaattcagatcaattgaattttaatgagaagcaggtgctggagtgtagcatccacaaagaattctgggaatgtttaaaattagtcccatatttgccaggagacagttgggtacataaac-tttttttatttcttgattcatgggtctgttcggactgcagattgctctgccattccgagttcagcaatttgaataaattatgctgaaaatcacttggtggttcattttgtgtgaaattatattttcgctggaaaggttaattttgaagggagcttgaatggctggaaattgtgca----------------------------------------aaaatgaagcatatattttaatgagtagttttgttccgctaacatctacagaataagagaattcagcacacctgcctaaataagatgctcgagatcactgaggaaagaaattgacattttactttaccctcagcatggagccaggggcaaagtttgatctgaaaacttgcaaattaaccaaaactgtcactcaggagttatgggcctgaatgctgcaaaatatgttctttgaagtcctcatttcagcaaaattattaaaaactttatatctaattaaaattgtaactgcattcccatttttcaaaatctctatgtcctgggggccaattgggatgagtgaatccgcaccctcctctctgcagcacactgaactgctcctacagcaatatcagcgcct-gtgaccttga---agctgtgatgagccggggaaat-gctacaaaatgtac-aggctccaccagacgagggactttgatgct--gggggg--agctctggggtcaagcgcagaaaggggaaataaatggtaaaatcactgtctctagactcctcagataaaatggaaacaagcacttggcattttcagtgctgacaacctggcttgtttgttcactctaatgagcactctggctccattaatgagcagactgaatccattatcatcatcatttcaaaaggcagcgtgccactaaatagcttcccatattagcaggcattgcccttgttgttccatttgatcagcactggcagcagggagccca--gcgcactcccac------tttttct-----------------ctaacctaagaagtaatcaaaattaaacagcagagctttgttaagtctagaaagagaggttatttgaattgtcataatcatgcaattatctcatttccactgtatttcaaagagctttggt----tctatctaatccaatatcaagaggaagtgagtagagggagccc-taatgcagattctgtgatgtattcataaatcaggactttcagagcctgtcatggtctccataatgagggtcattattcaggcagagtgtcaaaactactatcaaaggactttctcagaatcacaatcattctgtttcttgttaaataagcaatgtagtacacaaaaatggcaaacaagaagcaggtcaatttgatacagtatgagggcaccaagactccagagtaatttaccctctgggaattctgatggctggtgagataaattatatacaccctcag-aaaagattaatggtaat----aaaaatccctgaaaagatataaacagacttgaagaagtttcaagtattatgcttccttgtatagttatcaataggaagctaacaacagcattattgctatttacatattgg-ttctgtgctggcatgaatttgcataatgtattgtggctctgtgctctagggatttgcattgtaacatattggtgcttaatgaactctg-aaaaaattgattttccacagagtaaattaaggaatgcattatagctgttaaagcaatcttaagggaaatctgaggcttccactgcagcaccatgcttagtaagtaataaattacatgttatacttatttgccttaattcatgctaattttgtccaattaatgtatcacagtaattcagaagcctgtcacaggagagctaattatttattggatttttgtgttcagctccctaggagtctactagcaaacaaacttacgagtgcctttctgtttggtccatagtgatattcttat----ttcctagtgaaaatgtgtgcaactgggtttattttaaaaggaaaattcctactcccagtgtcacacccaattaaattctccgggtaatgaccccatttgcatagagaacagaacccacaagtgggaattttaatgggcacaccacctgagtacattaattgagagtgacaccacttgaactagttttgtgcttaccccactgaaaattctactcatattatttttaatgtcaagctacaagtcaaatttcaagatgatggacttgttc---ttttttt-aagcagtgaatttgaataaaagaatgttttaattctattatgcatttcacagctttgctttaaataatctgtacttctgattctcaccattgcttcattc-ttttcccagtgattggaattatttttacagggtagaagaattgctaagcttttgcc--t--ttttttgattaatttcatgcctgactcagtcagagattaggccctgactcaggttataattaaatattgaaatcatgaagtgcaagaatgtttaatttttaaaatatgagttttaatttacctcatacagagaatagctctggtcacctgcagagatgcattacacactacattgcctaatgtaggatgcctgaataaggctgagcatacagttaaagtaaactaatgcaatttactgaacagcagtcaaatatttatccagttgatgaagcagactttatgtgaaactcagacaataattaaagagaaccctggcttaaaacatgcttattccagttttcacgcttcagttccctaatcacaaagaaatgcattcttatgaagttaagcagctgtagacacagaatgctgatgatcattt-ccccgtatctgagttatccaaag-aaaacccagttagtggtaattctacctaatgcttgtaacattcacatgaaattttaattgattttcaaacagtacaactgtgccatgaattcaaccacatagaatataagccttaagcccactagg-tttaagcaattgtgtctttgtagactaaaactatgtaaaataaaatctgataactccctggtgttagaggtagacagttttctttcaaatcctaggtttggtcctttatttta-ttcagcagtgtga--gccatgaatacagaacgaacaacagctgttacaattctcaaccatgacttctaacgtcagagaattcaaggtatgaacacagtacac-agtaatgaaaagtatcaaaaattagtttacctcaaaaaagataaataaaacaggtatattccaccaatacataaac-agatgtttgtgctaaaatcctctaggaaacagtattaatttctataaagtgcttgaagaggaaaaatcataaaccgcatcaatagcttcatctccacaaggaacttgtcttcagctaaaatgcccacacccttgtaaatcatcattcaatttgcattttcatattacagttttaagcaaaagtagtagacttcaagtgttaccggaagctgtaattaaatttgacaaatcaacatcagattatctagaaagtgaattaataagaatattcattgaagatt-gaaaata--g---ttttttgtacttgtaattcaaggggaaacctctcatttgacaaaataaagtggagttttagtgccaaat-aaattaagtggctttcattttgtgggg-atagtacaatggtcttctgtatgttactttcaccagtgctatgcctgaaga--------gaggaaaggag-tttcactcctgttgtttattgattttctagattaagaatcccagggagagaattgtaacagacaaccataaaattatttttggtgtgcttatttgcctttctcttgcatctatttggcctgtgcctgtagacaattatgcgttccagcctagactcaggtgctaataatgaaggacaaatagaatcatatgtgtaaacttccccttctgatgaaaatttatattaactttctgccactgtaaacagaactgcatagctcagcgtccctgatgaattggtgatgaattcagtcatttatatcccaggaatctgtgcatttatgggaaaagatgaaaaccgtctgtattgtgtaaccttgcactttttgagtaagaaaaagaaaacaccagcctgtttagttcatcacttaaagtgtgtaaatttcagctcaaatactcaaattacagggttcctttt-----ttacctgttgtattatgaactccacctagttctaaacaccactacaaagcagatcaggcatgaaatggtcataagtattactttccagtagatttcacttttcttttccaagctacagcttgacattttgcaaaatctctggagaccaaacagtgaaatcgagttactgcaggagtgaactgtaaattccatgaaaccatgtaatatatcttaacacagatggacacagtacattaaaataactgtggatgataatagaacaataccatctgttttgtctagggaagacaacgcacatcagctacactgtcagtcatatcatatatctttagtgtcatcatgtggtagacgacaactctatatgtcaggccaagtgtacacttctttagggattactgaaaacagta-aaaagttaactgtgaaaaagaatacatagaaatacttttgaacagactttttacttcccacg-acatactcttc-ttgcaactaatcttaacttt-cccc---tttctttaaatcagtaagtcactgtacagatacttattctctacaccacttcccttttgaaacattaaagtgacactgaaactgactgcacaagattgcattttctcttcctaaacaactcgaattgaaaggttacttagtgtaacaatatttacttgcagaattgtgttgttaccaagggtataatagatggtggctatgcaggtttacgcaagaatgagtgaagcatgaggcattagccatgtgtttgacatgtttcaaattgctataatccagcattaaacacacccagcaattcatgccatttcttgcagccataatcttgaataaagcgtgcacaaccacttattatataaattagtatatgactccctgttatagtcacaacagtgcttttgtgtttattttgcatcaagatgtggtc-------ttttatttgtacaaatagcaggataaaaagacacagctcaatatgtacgctaatt--aaaaaa-atacaaggccttaaaaatattatagcctttagtctataaagattttcagcaatatttttattaatttgacacagatacgcctccatttc--taatatcccaaccctgcaacattttaaatgcaattaaaagtggttatgaaagactgtgaacttgcttgtgaagtaggaaatcactcttgtgattaacatgcaaacgagctcacgctggcagaatagattggggttttaaaaccccaattacttttgtatgattatctatttaccagtacacagactattttcatc-taatacaaagtcatcatgcttacattttcagcacagcaattaatatttactataattatgacatcaagcactactgagaacacaccaagcattcctaagtgaaataaaaatataaaaatataaaaaagaaatgaatattcatactggataatgcatttctcatttatgacatttgctttgaagcccagaacagcaaacaccaccaaagttgccagcacagaagtgaaaaaattgatgaaggacaccagaaccgcatcgaaatggcagttgttgtctctcttgttgtagcttgaaaaggcaatgactccaccaaatccaagccctaaggcaaagaacacctgagtagcagcttctctccagaccttgggctccagcattatttcaagctgtttgaa---attagacacaatatatgtcagctacaaaacatagcatttctcctaaatggagaggcaacaaatcacccaggaagataacccacatcatcctacat---------------tctcaacccaaatgtcaaaccacaatgcaaatccaaaattgaacaaagcattagtgttacctatttggctat---tagtagcaattttatctacaatatttaacaaggtaagttgcaggc-aaaaatttagtacagtttcaatagaaacaccctttcctg-aaaatac-agcagtattcgatggactcattttcttctctgcatcatttataaggaagcttcccatctatgaacaggaacaaaaaagtatctacaaaccttgtaaacagatctgtatcatttataaacataaataatccaaattattaacagccaacagcagaaatg-aaagttatcaattcagtgatccagggctactttgctcatttcagccctctcctcaaaaggaatgagaaactaaagctctgctaagacattc-ttaagggccattcttaaatacagttgatgatccacaggtttgaaacattaccaaataatttaattgaagtaccac-aaaatctctgtagggg--aaa---aatgctttctgc-agttgtttctaaaagctcctggaatgctgtgccatttccctgtttcagtcctagggaattatccatatctctgacaagagaataggttactaatgcaccaacacagctgttttgacacttttgatgaataacattcaatactattaattggaacaattgcttttcatttaactaaatcactagaattgctaaactaaattgaaacggaatgtaattttgcctcactctcctttaatatgggcctctaaatgtcttctccctgaaggattagtaacttaatcacctaacagtgataactgtttcatagccctcagctggaaggcttttcctgcaaagcagaattgcaggggaacagagtcagaaaatgatgggactgattcaggcagattaatttgcttttgccaacaatcttccccattaaaaaagccacacacagttacttttccttcccatgtaaagagcaaaagctacaaag---gatgatgatgatacaaatt--aaaaaatgaga-ttatgc---aa----aaaggaaaataacatgactgcaattaaagagaagctactagttcctacttacaagatttataagaaagaagaatttggataaaagatgctgcaagat-aatagaaataaaatggaaacaaatcaaaggacagcagtagttataaaatactttaaagatggtgaaactgtaataacaagttaagcagctttcaggtttttg-gaaacagattaaaagcttatgaactagcaggcttgttaactgatggcct-----ttcagattaatacaa------------------gctacaacaacaagaaa---taacaatacaccc-tttagggcctcccaaa---ctgtccatgaccagccccaacttacatttaaaggctttaggtgaggtttcgctagtctgaatctttggggcaagcatgcgtttgccaaaaacctgagcatcaaaacttgcataatcgaaggtgaccttggagtacttctccagctccttggccaagttggcccttggcgtggtgggaaccatattgggcctgtagctcccgtactgaggcacctccagttgcttcacaaagcacatgtaaaaatcattttaacaaaaggaaatacagatattt-aaaaaaatttaatactaactatat-ggggaaagggtccattgtgaaaacatagtttatctttggattcaatgtttgtctttggttttacaaagtagcttgtattttaagtattttctacataatatggtaaaaatgtagaacaattgcaatgcatcaat-aaaaagggttaattttctgtactctattaatcttctgtttcctgactcatgttgttaaactgactcatggttaact--tctaaaataattctgtaccatggtaa--ctgaatatgcaaatt-ggggttgacaggtcagtttcaatcctctctccttctctttttcttatgctgtgttggaataagacaattttgcagcttgg-atatttttgacagttaaattgcaatgtaggcagagagtggaatggggatcctgtctctttaactctgtaactagacaaagac-tttttcccctttgagagctgagcccgggatcagaactgtcagatgatcttccagcacttgggagagtttgcaaagtcataattatatcttttaacctgtcttgctctttgcaaaagaaaggtcctattatattgaaatgagattattagccatcaaatactttctttcttgggattcttcccta--tttttttt-----aa---attcaaatacc-ttaactacttagcaattgaa-tttattcttgcattaaagtacctctctccccctttctccctcactctgtcagtctctcgctcacttgctgact-cccccagcctctccgaagacagatcgctcccttaatcactctggaaaagaaccccaagccgatataatattataattaattaattcactaaaaaggtattaaatttcttttcccccctgtggatattatctgaattcattgacctttagaaaaatcaccctctaattgtaaccaggttcaagtgcatttccagcctgtcccttttacattaataatatcttccaggactctgctatgctacttaaatattgtataaatttcagtgcccccttaaaa--ag--------------gagagagagagagaggaggggagaaagggaggcatgaaatgaaaactgtaagaggtctgaaaaggcttttgaata-gggggaaaggaagctgaaggattttagttattcagtgtctccagttgttgcaatctggccaaagttaattacgccgcttgcaccatcagcaaatattttagagaaagg-agaagatcccacccc-tcatctacatgcatattgtatga----------tctctccctcccggcatcttcaacagcctgcccccagaatcaac--aaaactcggcttcacaattgaatccgttcccct-ctgtctccttttggg-cctgtttgttatgcagctggcattcactcaacataatggttgctacctgccaatgtgctttgagggatattgttagcattaaatttgccatttacattttcatgtttgacataattgaggaatgaatgctcttatgaaaattaaacttgtggtcctcccgggttgctgtaaccctgttaaaatgtaatgcgattcctgatgcgtcttctttaggttttttattcaatagaatatcagtatgactaattcccctggtctaaatgtaagctgggaagcagcattattgataggctcgagtacaaatggctcgggcttcctaatacaggaca--gagtgaggcttcattacagaacaatggtgcttgctgccagagcttacagatttgaataaacaacaaataagcaacatctgctccagcatatgtgtatggtgggg---ggaaaagtcacaaaataaaagaatttgtaaatgccaaaagcaacactaaactgccagtgctactgtagagtgaatttttaattgcacatgcatacaaggcaggctgtgggtattagtctcacatatgtctggttgctgccaacctgggagtatagatgaatttaattaaataaggattatcccttctccccagtacaattacttatttataacaatgataaaattatctaataagaaattgtaa-t----------------------------------------------------------------------------------------------------------------------------------------------------------------------------------------------acacacacacacacacacacatatacacacatgctcatgcttactccaccctttttcgcctcatctggcagccactttccagtccagcagacactatcatctaatgagtcaaacttcccattttcagactaatcagtcggctgcactaattgcaaatgcaaatatgcaaatttatattaattaattactctgctaattagttctgcggtc-ttttggggtaataaatcattgtgcagtggaaaggaaacaagtcctgtcccatttcactccacataaaaatttaatgcactcattgga-gaaaatatat-ttttaaatggcatatactcataaatcaacctcagtgtggaacattggttaggaaatataaatgtatgtgcattgcagaatgatctgagattacaaaaatatatcagaagt-caaaaatagctggtggagaaatgctat-gtctttagtttattgagattgtttggaggatcctaatgtactgtcactgaaagaataatttttcctttacaatctacttagcaaagatttatcgatcctttcccccttcatagagaattactgatccattttagaaaatcagatttttacacctttcatgagaatgtgcacagcacagttcccctgggattgttgaggaagttgactttgacatgaaatccccaggtactggtgcacaacagcc-tatagtctctttgctgatttgttgcacagggtggt----cagcagcacccatttaattaaatggcagcactagggattttatttagtttgcattacagaaggaatttagacttccactgctaccacctgctgccaagttgagcctggagcattgttactgtgcctttacagatgcaggtgaacttagtgctcaaccactttcacagtccagaaagcatgacattccttgttaccagtgggaggaaaggctaattgagaagtgtgtataaaagctgtaatgagtagcatttacatgtattgattagaagtaggaccaccgtctctcatttatcactaccagcagctgtgaaatttttc---cccacgtcgattggcacagctcatattcccgctcccttatttctttattgc-tttttccttctctc-tcttttctcccccctcctcaccactctctcccctcccctcactgaaccagaaggctgatccaccggctggaatgggctggtaattactccagcgactccaccagctgccacaattgccaaactgctggagtgaaaaattccatcctactgctgtgttagagcctgccatctttttactggggattgattgactggtgctgcaggtctttcacacttgacgctcggatttgacttgaaaattctgccaagtcttttactctgaaatttatcttaattagatctgaaagacctgccacagcagaatagtcacaccgattaaaatgaaaaacaggagaaattactgatcaaattaatcataatgtcgggttacagctgtaggtctgatgtaatttgccactccagtgagttacatcggcccaggcatggg-aaaaaagagctggttttacgctgatccgtaacaccagccagcttcgggcagcccatcaggacgtttattccattcattctcttggcttagcctgacctcagtgcagcaccgagaaacaaataaggctaaaataaataaaataaagcagagcaggagggggaaatagccttgacatttaa--gagttttcaatggaagtcaaggtagagatccttagatctccttcacattccccaaagctgcctttcccttagccagattctttcacatgagtaatggaaagaaacctttcaccagccactggggagtcttttacagctgggctttgcttgcagtctgagtgcaggcctgtgagcaaagaggtgtttgtaagcatttctaatggcattttgatgtacatgtacaaaattgatgtcggaaggatcattgtaaagtcccaaacagtggaatattgaggacattttcaggtggcagtcagattctagctgggtgagcccagtgtattttctcatgtcacagttgattaggttcacagggaagtggaaagaat----aaaaaaaaaatctcttattacttcagcaatgccatatcagcctcttttccctttgaatgcaacattagtttttgtccagaactct-aactgctttctacagtttggggaattgtaaagctgaaacaattttcccagctagtctgaccttcaaagtaataaacaaagcagtcttgatagagttaaaggtcttgagagtgaggcccctttgtcttcatgtatgtgtgttacactaatcccatgtttatgcatgaggtaacaaacacacttaggtaacagctttttcctcttgggcaatgccttgtagtcctcctccatcagcgaaagccagaaaaccaactctaagctcatttaagtggattttgttcttggtgatccatgaaatgctctgtctttttatctgctctttatacttttaatgtattccccatagaacggaagtgtacttttcctgcagtttaagactaaggttataaataacatcagtatggggtagtgagcttgcagctcacattttgctcaatgattttccataaaacccattgattgttgttaaatacaaaaagctccataggatcctctcacttctatggcctcccctactgttttttcttataagatacctccctgtagaaaataacctttattcagtaaattaattcagtttccaggattaaaaaaa-aaagtttgataaagttgtgcaatgctccaatgacaacacataatagaagtgcaaagtattatcctcttgaaggataaatgagtgaccagaaaggtctggtagttcccagag----aaaaaacatctgctacagctaattcactttagcttttgattgtaaaattcattagccatatcaggcagctgtagtttcaaacatgttgctaagaagtacagttttaaagagtgtgatgccatttgttttcctcagcggtgggaaggaaggatgagtgcttggcaaaatgc-aaacacccactgccttgaagctgtacaccagggtgt----------cctgcagatcaggg---tgctgattgt------------------------------cacaatag-ctacttatatactc-----------------------------------------------------------------------------tccaaacctagcaaagggttgtaat-gaagtgtacctcaaaga-------cttatgactggaagaaatgatcattcactcccccctc-------cccatcttctgcctcactgttgaccaaggttattctctttatcatgcacagattttattgagtgatgccaagtgagatgaatagaagcaaataatgacagtgctgtactgatgaaaagggagacaggggtcgtctaggttttataccaaacaaattgagtcacatccacttctcatccattatttaggggtgattgggcaggcttggcttctatagatttgataatcattcagatgtccatattaaatatgtaacgtaaatttctcatgaggatgtcagtggcctgtcactacagaacaacaacaaataaaaagagctgtaaatgtatagattctcagaaatatttgatgtca----------------------------------------ataaatatgtaaaaggcagatgataaaacctgtttctgtctgcctgccagctagccttcatgtcaggccggacagtcccgtctatacaagctatttgcaagatgttcacattagcctt---------------gcatgctttccctttcccaccccaaatcattaaagatggacattctcttaatttacctag----cctcct---cctcctgtttttccctcctcttcctttccttcccactcccctggtcaaagattcttggcattgctcacacaaacaaactttgctaacagctttcaacttggaaggcttgctttttaaatatttgccgctacataattgaaacagctgttttaatgagatacctactgtcatcattttaccctggctgagctgggtgacaacaaagcagtaataacgaattcaataataattaactcgggtcatctgctcatctgtcatggctcatcagctttagggagaaaaatcccagtgaagttctctcttttgtgagctttccaaaaactctgcaataaaatgcttagagaggactctaggtagcccttcaaaagttctaagcaaactggtaagtaggttaattaaattttatgcatgtttaaatgctaatgattacatatctgggagaaagacaactctaacacagtgatatccatttccattaggcaaataaacagctacaaatcattcagatgatgtaaatgctcagcgatatttgcctttcgatatctttgcattaggagtgtccaaggttttacaggcgcattttcatcacagaacctactggagcattgatacattggattttgggggtttt--ccccccctttccaacagcacatcactgacttggaagcaaaaaaaggcaaataactgattataagtgcaatgaaagtctcttgaatttacatatacatttacttgtaccctgtcacattttcttaacctctaaacctccacacaacatataaatgaacttgtctggaattgttttctccccccaaattgcagcctatatttcagcagcactgatgcaattatgccacctcaattgctttgtggtggaaagg---aaaaaaaggcacaaagcaaaactttctgcatcaggaaaataaagcccagaaaattgcctgtgacacacaccaacacaaagacagctacgcttccccagaaagtggacggaataaaagtagaatgatgcacagtctcctcacagtcacaaattatgggtgtt----tgttaagtttacccagcaagtacagaagtttcatataaaactactgatccaagcgaaaccctatcaaacggtgctctcttttattctctttctgatcctaatgcagcttttagataatgcaaatagatcacaggccaaaatgatctgacaagataatggagctttcattgctgcctgattaacttggctgtagggttccacctcgaccctttcggcatgatggtcctaattaataatgattactcccaaaatgtgcaaatggaacgataaacgaagaaccaactaattaactgcaaccatttctactaatcattagttaacatcccattttgtcatcattacactgaagcgcatgcaaggacagataaaacagggtcagcctttttgcccccataaacctgacagccatattttctttcccaataaaagacaaacaagtaattaaatttttat-tctgact--ttgctatttcttt--aaaagaaaatctgtatgaatttatattgcttgcacttatcctgttctctgagagttcaaaaatagctgttctactgcagtggactttgactgggtagactg--cagtgctcaataatctgtctcagctcagggttaagtgatggaattcatttaaatgccccagaagtaatcatccacaaagagtacattatttctcttttatgaattttcaaacctaatactgatgggttgcatgcaattaaacctgatcaatatgtaatttaggtgggctgacatgttttcaaattctcagaatatagattctttcaatattgcaagagcttagtgaaatacttagcccttataaaacaacagactgggcattttagtacagtaca-aagaacaagcaagaggtgtttgtttgcaacctggctcccattagctcacattaccacctggtaacagcctgccttccacatgctgtacttcacagatatcagccattatccccatcccggatcagtccccaggcagtatgctaacagcctcttctacaagccaatttacaaagatctggtcatgtttacattagccttctcccaatgcatgaaaagagaagagtgtgcttcagaatagaaatgagcaaatatgaataattcaattttccttgtggctattaacacattttccttgaataaagtgataataggttatcatctgtgaaatggaaattgcataacagagagtttctggttacaccagaggaaattaatttcacagcacatctgctgggacctgacttgtgaatgctaagtatgagaaaatgcagccgttcagcttcactacctttataattagattagcatgtctgcacccatgctggaatcctcagtctagtcaaaagaattactgttcctttcttcagatacctaatatttgtaataatgaaatgactgaggcaattagggaaagttaaaaatgaataaaatctaatattcttcttaataggagggggtagg-ttttttatt-----tataaaaaa--cagtcactttcatctgatggttt---tgggtaggggggagatgtttgtaccactcactgactggctaatgaataatcagatttcacagcttgagtgctggggtggtaatttggttgcacgccatgctccaaatccatggaatagtgcttcattaatgtgaagacctgtataatcaaacaattagcagtctcgttcctgttaaaacagc-ttttcatcagcatatatagtttggtgtgagatgaggctcaagctgcccagtctgacaggagaactag-ccttctactaaa-tcatagtggctacaaagcagtgtggacacaagagccatt---------aaaaatatcctctgggcatgagcttccattgaattctgttccatccactcattt-atgctccctccagtgccttttcccatggtagggcaaagggagatgaggtgcttcttccatctcccctcagcttttgcctgtgactagagacacaagcatga-ggaacattttgcattctctgaatgtatcacacagtaattccgctgtctgaaaactctgtaatgtcaataattgatgcacttgagaagtggtaattaaattagttaattatgctggtaaaattacatgcaattatgtgactgcagggtatgtttagtaaattaggctttcccatactcactacatattgtggtgccaattttgttccttgatgattaggtagcttttgatacttcttaattgatttaatacctggatcttcattagccctcaattgctatgcaatgtatgtcagacact------------tctccctctct-ct--gatattttacagagtatcattcat-----aaaaaatactctgctatatctatatc--tgtgattgtatat-gaatgcacacgtacaaatactggt-aggatgttggaatattgtacaag---agaagaaaaatattcaagaaacaaatttcatacagctatttatcaagagaaaaatatatacaattgatttattctgtaagataaaaatacatcatgccatatacattacaagttcagaactgtatcactgaatataccaacagttttacagtccacttcagctgtgcacac-aaaaaacttcat----ttttttaatatttagactgtgaagtgtcagtaccagaatttaaagtacaaaat---aaaaaa---------ctaacctggtt-caaaatgttgattaggtttctacaagcaaacacatgtggtttgaagcaaaggactgccaagtaagatagaaccaaaagacagaaactgctgttttgcccatctgccactgcttgtggtgtattc-attattaatggaggtagtggcggttgctgttcagatatgcaggcctgcctgggtaaatgagacattcttcagcaaattgcttcgttttttgattgctgattgtacgcgtgtcaccaagctgactcaaggttcatcgatgcatgctcagtaaattagaaagaacataactatggatcagccaagagaatgaattctttgcctacaatgacccagggccatttaattttctgcttaattttgttgcagtcagtttgcattttgggttattatgcagtaggaaattaacaataaataacaaatttggtcctcctgtgcttgtaatgat---atttttataaatctttgtaatgctctttttaaaaggatcaaggtctgtgccagcctgataccccctcaagctagaggagat-----------------acagtttcctttgctctgtcttaacttctcttttta---gtcctcc-cccttcacccaacccccatgcttttctcttccctgatttggctgcttagggacagccaggtaatggagaagaaattgaaagggaaaatatagggaaaatgtaaatgaaaagaagttattataactgttataatgaagtgcctttcatttaaatataagaatgtaacgctgaaatgaacttgtgatcctgaaatgcatttttaatgagtttcccttttattttgctgcttcagtggcatattttaaagaccctttgaaaaaagccacatt-aaaaaaccccaccaaatgccacaacatgcaaaattggatattggtttattccaaaactgctgatcaggaagagtggctcttcaacacaaaatgttgcagtcactttatttaaatgagtttgaatttgcattgtgatgtggttatgaaatatttatggatgttatgaaaggtttaaaataatgtgtctgtctctctcctgcctgt----------------cccccctttctcttttgccctggcacactcttttctaatgcataaataattctggcctgtggacagtaggacagcacattaggtgggatgtttccgctgtatcacattctttctgcctgagagaaaatatcattcctagtaattttctacacttatacaatctgcgttgacagtaaataattgatgtatgaatttaggactaaactccaacacaatatgactttatgtcaaagggttactcccagcagattttgagctaaatcatcttgcaaaatgggttctttcagtggg-aaaaaaggctttttgaattattttaatggaaagatgggacctctgtgtagctttccttttgatgaggtcttgttttgcatgactggtaataaaaccaagcaatctacccattataagattggaaatgtttcatttgactggagcaaatctctgtatatagaaggggtctctctccatccacccctgttcct----cccccattatattatatgttgtttcattccactgaatgctttttttat--------------atatctagcaagagctctgcttaattagatatttaaatgattagagtaatgctatttctttaacttctcgccaaccacaaacacatatgaaacatactgttggcggcatttaatcaacagcagtcaatttatcattttcacagttttagtgagtggttatgaatcactaaaatcacaggtattgtagatgcaagcgttgtggcactatcattaacaaatacgcagtgcacagagggatgacttggtaattgagtgggactaataagaatacatcatttagccgtgtgtgacaaactgtgcctcaaaacacaagcatggaaaattcacattttgcttaataaataaattacacagccgatgtattatacataatttgtgtgataacttaagactccagaactatgggtattgctgtgattacgacttttgcactctgtggtgtttcaggaacttgtgcatctcctgctttatgagatatacttggcctaggggaccaaagtggaaggatgagggagaaaaggaaatgcataatggtatggcctccagcactattatttatgacactatccttccagcaatcggtgcttgcatagggtgaaagcatggtttcaattctgcccttgaaacatggattaagcaatgttgctaatacatatttgtccctgcggctgtcaaacatttcactgatactagactctgtagacagcttaatagctaggtcttctgtcaatgttactgcagcagtgtctcctttgctttaagatgctgttcagatttattcaagcaataggtgtagcctgatacttggtaaatagcagcacctgcctgtatatgttcaccaatatttgctggctttcaaaatagaaagga-atggaca-gtggaaatc-tgagttccaat-----------aagaaacaag----------------aaagaaaattgtgcattttgttatagacacagtataatagatccattaacatggtctatcagaggccaggaatcttttatttatgagagcatgtacaaatggtaacta-tttttatatgtatttttcttc-atactgtactctgcgtaatggctcagctccaaacagtaatcacacaatggatgctttttcttctttcttgacctaccacactgcacatgatttaatccattgttttggatgttgctgatgatttattgtacaaaaaatgtaaatgatctggatggcagatgttttatattttctgaccattcattttcagtgggaatgtaattaaaatttatgaagtgtatctgctgaattgcattggcaattgatgatctcttccagtcctgtctgtctaaagatgatgagcgattgtggacagtgagatgtgttgacaagggcagaaacagacgtgatgttactgtcaggagtaaggctacctgagaaaagggctatacctttttcccct--ataatggaaaacaacctcctacaaagtcaactcctttttctgaaagtcattgctagttttataatttctgagtcattagataacagatagaactccacacttagtggtttcaaatgtttatggtctgcaattcattcttaatgagctctctccatgtctttattcttcttcacaccctcctgctgggaaatgtcttactctgccttggcttttgttaatgattccacaatcatttcagagccatttcttctgccttatgcaattctgacacggcataagagccgagctctgcagcctcacagttggaaatgtaacctttaatgtattaatttttcttgctcaaaacaatttaacctctgctgtagttttgaaattgctgaaataggagtagca----------------atgtgtgtgtgtgtgtgtg---------------------------taaagctcattgtatgtatatgagacaaaatgggt----gagaggaatgagagcaaa----agtgagtgagagagac----agagagagaaccacgaattatctatgcataaagaaattaaaaga-g-------ttttttt-tccagagcaattgaagcccatctcttgaacaatgacgacagctcctcattttcgacaacaatagagggcacgtaggagtcagctcattagaatatctgtggctcttttctgttctctctgcattaagcccccataatgtcagttgtcacttattaatgacaattaactagtaatcagtagtgagactcttcgaggtggtccttgcctgacaggtgaagaaagagaacattgcgtagtgctatgcagtgacatggaaccttcaaagggagcacggcatttccataaattatttcagaaagatgaggagtaagagagaatagtg-ccata--aaaaaatgcaaacaagctgatggttgaaacttttccaccttcagaccatt--aaaaaattcaaacagagaatgtttatatactatcagggtctctctttaaaaggtttatacttttactttatgacctgtccttgatttgacacttccgctcatcagaaagggatttataaaataatcctgaaggtgaggaacagacatctgtcagggactggctgggtttcactttgcgaaatttaagaagggagagaaatcctgttaagctctctttagtcaccaatagacatcaaaggtaataattaaagaagacagacgtcat-aaaaataaatttatgtagttctttataatgcacaaagcatcctagtgtgtaaaacatgacaata-aaaatatgtacatttcaaagcaatgactttttcaaacttttggtccagattggtta-ggacagatgccactttgactttcactaaccatatcacatcgactactggttcagtcgccatttgtgtcttctgaatgggaataaaagctatggagtaagc---ta-------ttttttctcttttagttttattgcagagttaaaagcaaagattactgaggtcattaagcaacattgtctctgtgacatgattagtcaggtagcaaagtccatttgtcacctgcaccagcaaattgagttaatactgcactacaggctatagggactgtataatatcaacttgattacatcaaactggctgcaaacttgacacctcactgaatttgtcggcattaatcgttaagcctgtcacaaatccatcaggtttacagataattagggccctgttaatgaagccagctaaacaaccttacc-ttttttgataattaagaagccgcttcattgataattactaccgctaaggggaaagtttgcagcagtattcagaaatgttatt------------tgtttgtttgtttgcctttattcagtttagaaaggaactccactgctgaatagctgttagtatctattttacaagatttactcattttcaggtgcctaatatagctgctagcatgcatgcacaacaatacaatttatatggtaaatggaaccaaataatggcttcgctgaatgttatggctgcagtgaagggaaatgtcacggtaaatagctgccaaattatggatcatgccgaagtgtcacaactgcactaaagacaaatagcactagaggctattgccactgtgacgcttttgagttatgaagaagaggagcagccttgatgtgaggctctttgtgtcctcattatagcaaagggttactggtgcaacgtacaagaaaacctagtcctatgtgatggtttgttattaatctgtccatttcagatctaacagctgtagacaagcaagcagttctcaaaaagcacatgcacgcaaa--ggttgatagtatgaaaactatacttctgtc-atgagcaacatttgtatttt-gaaagtgcaaacttgct--------ttggcta-atctt-----------------------ttctttttt------taaaaaa---------gtgcaaaccacacacactatatat--------tcagcttcctaagaatcaacatggttagcgccatgtgaactgtcacattaataacccaatgctgatattcaaattttctgtcttaagctaaagaaagattgaataccctgctgttgtgtggctaagattgaagaggtgtctcactgacattgttcaaagtttatgaaaatatatgaatgctcaaatgtcattggttttgcgtctccaacagactgtggttttatgagaaatcagtcttttaatcaaaatgattgaataccttaaagttgaatccaaagatatcagttaatatctagaaacgtgctatttctgcaa-a-tttttgccaagctgtacatattgtggtaca-ttttaagttcatttcagagtctgcacaatgcttccctttgtcccttgtaagtctctcaaatgtcttattttaaaggaatatatagtactcccggaagacattttcccatttctattctcttcaactcctgtgagcccttgttctgtgtgataaggcaatctccttcgggatctgagctgtgtagtttcgcaccacgagtgacaaggactcgacttgaataactgctgtgcgcaggttgtaattatgtcagctggagtgttgaacaaggggactgattaatgtgaggcccagctccggcatagtccctatcaaaacctccgtgcaggccaagcaagtgaggatgggttaaagcagaaagacaaaacatgctgtattgtccatgatagatgaattgctccaacagtcttcaggcagatgttccaggacagtataatatacaattactctgccttatcaccttccaagggacaataaagcttcctccttctatagctcatgtgagtgaaggcaaaattagttttacttttacaacaccacacaaggggcatgtaaatttcctgtgtataaaaag-aacagaagaagaaagccatctgttaactttataaat--acaca--cacacacaaaccccaa------tactgacaaaagaagcatgatttttaacccaaagtgtggtaaacgcacagagtttcatgaagagaattgcagacctggtctgtcatgtctgtataaccaggcattgatttttctgtcgagacctggcacttcagccatttattctctgctttgcggttgggcccaacgggtttgaaaaattctgttacagtccagtcacccctgaggcaaatgtgagaatagatttcacctgtacaggcctacaccacttatccagggcatgggctgtcagagcaaaggctaaatgaaaagctatccatactaaactactcagacaatcacactgctgtgtgccatgctgc---tgctactactgcagtgcggaggtgaaatactacttgtaataacactgttaccgtagtaaacaaaaaa----cactcaaatctact-aaaaataggagttaaggggtggcacaagtgtaatattttgcaaagtaaaattgactgagatggaaactattttgcatggtagagtggcgatggctaacaaatgagagttttttgggctgaatgttagtcccctgcctcatctgccacccctaatgacagcagccacctgctgttttattgtcacagctggagccagttcacactccttggtgctgagctctgcccatgagcgccaagctctctcctcgcctcattactttgatgaactttttatggtcagcacccatgaagacctcatctaggactatgcaacctagac------tggctttggggagtgcttctagctaacgcaaatacaagatgtttaaaagtgtgctaacttttactaaatgttacaatcaatgatgtaacttatgtaagtagggttgctttgtcatatattgatagttacctcacttccacatccacattaacttgattttaaatgcaattaatacatatagtcaaggaagactaatggactacattctgcacttaacctggtggacattttcaaatggcacaagtgaccagtgcaaacctattttgcattgtaaacgactaaataaatcttaatggattaagaatgatcagctatcaacacacaagggaaattaagtgctgaaatgcctacattgattattttaaattattagccttactctgttcttgaatttgtatgcttttagtgagctttaacacatttacaagacttattgactataattacaagagaattcaagtaatggacacatcaattataagcaacatgtcttgaccagacagttgcataaagaattctaaagagagctccattagcaatttt-aaaaatttattattattgctaagtcaagggttggagcttgctg-ccccttttcaagtaaagatttaagcatcctgtccctt-cccccacagagttagttcatccgtaccttttt-ttaaatgcttcctagtcaaacttgaatatgcaatgaagctccagagctttgtggcggaaatataattaaactggtgaaagatgtaaaagatgaagaatggggatgacatcaggccgatttcacacttggcactcggatggctgggcccaagccgt------------------------gctcttgccatgcaacacagatcaaagtgcactgccactgctaaaaaggcaaaaggggacttaagtatgctaatccccaggaca------------------aatatattttaatcttgttaga-------------------------------atacaagttaatgctgcagctcagtggctgaactttgtcagagtgtagagatccacttttactttagctatgaatgaggtagacctcctggtttattcatcatatgaaagctgaagttttcaag----tcttttttt--aaaggacattttt--tcatgcatttcttcttttctgttgtacagaatcccaatgcacatccaagaccagcctcccaggatttagcagggttttgggatatgctgcaattatccatagaaaatattagtatgaaatttgatgaacttcatcagttaaaggccaataattggaaacagatggatccacatgacaagaaggtagaacattgtcgattttgtatgcttcatttaaaaccctgcacaaatactggacagattaaataggcctctgcatacagcactgatgttaaaaacatgaaatggagctcactatcagattaatttcattgtaaaaag-aaaaaaaatgtttacttaataatcacctgggatattatctgtaatatgtttcaggcttatttcaaaggcagagcagaatacggcat---gagggagttgtctgatgtgccttaatggccttcagtggaatcctaacaattcccatacattcacttcatcaaccattcagactcataaacaacaaaggcgggctttgaactgcctcttttgcatttatgtagggcactcttgtgggctgcctcaccagggcacaatcctttggtgatcaccacatcctcaaatggtcactgatgagatgcacggataatgggttacaaagacagacattaataaggtaagataagagaggggaggtttattaatttttcaagtaaagttaggatgcccaagggcacagtaaagctgcaaagaatctagtgagggatgagggaggcctagctgattaatgcaagtcagctgtcctcagagggtgatagcaataatgatgagattatggaagaacctgctgaagacaaatgagatgcatgtggaataaaaactaagtgtcctagaatatttgcaagcataataattgtcttttctgctgacattttcaaagcgacactgatttgttgggtctccagagaatctgagtacaaaactgataattatattaaatatacatagacaataaagagtgtgtttacataactatgcccataaatatctgattgaacagtcattgttctcaaaccccttttaagcagctctctgaggaatccagttctaatgacatgatagtttaaaagatgttgctcagtcttgttccatatttaattaactttcc-ttttttaaacttgtgatggtggagacaataacaaatagctctgaaaagagcaagcgagctttgaaacatgagtgagaacttgtcatgctttgtatgccacacgccacaggaaatttgcatgttggagcgggtggcacagaaccacc-aaagtccatggggagc-tgcatttgcccaaaagttaaatttaacaaacaatcctgtatttaaatgtgttattg----ttaaaaattatatcccacagctacattggagcaatatctataaatgtgaaacagaactgcaggtaaattctctttggatac-tttaagatcaactctgagtacacactgaatgcaagggtttcaataatataaacatgttcaattttaatgactacaaaacaaggccctaagactgtgtaacagtttacctaggagacatactattaataattaaattgtatatgccagaggcagtgtttgggttggcagcactgacttctgatggatgcctggtgcactgtgacct-aaaaaaaagtttgcatctacaatattaatctgtataggcagggaaaggatttattaaagcaattaatatggttttgtgctaaatgattcagtgaaagtaaatcttttatattcaggtaagcaattcagccttgtatggttttatgggaattagattttttgaagtctgtgttgagcatgcccataactctgacagagccctgcaggctcttgtcttcaccttcaaatcataagacagagaaatcaagctccctctgtgctctcaattataccaaaaaacacggagcagaagtcttcagtaattcaatccctgtggaagcttcttcatactgtttgcactgttggaactgctgacagcagcaatcccacaatccctcctggtaggctgtcaaagttcctcatatagtgtgagaggcactgctctgtcccactgctccctctccagagacctttaagcacatgcatgacttttgatgcttgcttgatactgtggccagcacttcaccaggctttcaattagaaagagcaaattcataggaagaatgctaagctatttggacagaaggtagtgaatcaaaaattgcaaaacttctgctttcaaaaatagcctaagtgacctcttacaatactctgaccactccactgcaagcaggaggcaacccctgtgaagagcgaattctggcaaagttctctcttcacagatgatgcacagcttaagctataatgagtttttgggttacaaatgctgaacgcattaatattccttgatgataattatcacagtataagcacctttcccaatgtgagtagcataaagcaactgaagcagca-tttttactatatctgaaacaagctagaaaatgggattttctgctcttataacctgaggtcaatatacatcaagttatgcataataaatatctctctgcctatatatctatatgtgcatttatacaaatttatgcactccatcaacctgaactctttggaggtcctacaaacagcacaactt-----gccttgccttgg-aaaacaggactcagaatggggttggatgtgaaagaagag-aagttacgctatgttt-gaacaagtaaacaagtgtacaaattaattcagagagcagtaattttgaaaa-tt-tttctatgtttcatgtgcactgcagttaaactac--tttttctgtacaaattaatttactgcatcagtgatcgatgtttatgtttaggcaattttatttctcagtatggtaaaattagacctaatagttgcaacctgttatgtccaatctgtcactgaaattcaaattgctttccccttttattcaaggagcaatttggaggactgaaagccatctaaaaccagaagacaaacaattctattg-taagagctcaattgcctgtgtcaac-ctcttttccatc--tactgcattcatcattattcagctgcattatagcactta-------------------aaaaaaacacaccccagctttggaaaa-----gaaaaaaaaaaaagaaatcatttgattttcattgccctggagagaattaaatacccctaaggaaaaattctggtacattctctgcacacatttacatgcagccagtgaagtaaacatttccataattgctcacttcagaacacgttacccagttcctaggtacaataactgtcaggagtcaatgaggaataaagaattttcctgaatccttgcacataacctgaccagcattaataactccacagttgtacataagttaggaaatggattactgccaggctttaggcttctctgaatactttgggcatgatgcattctacaaacaggttcatcaaatggagttgtagaaagaggccattattcctca-tccttggcctgacaccactgccaaaatcaattctg-aaaaattatctcaaagttgccttcaactcagtctgggtatgcctttatagctagaatatcaccccatactctgggatctttattacatcacactaatctaatttaaatgca-tttttactgtacttggtttaatgaatgtggaatgtgtcactatgaaattgcaccattaatttgataaataggacttgaaggtataattttttccagcattgcagactaatgaagctaaaatacatatataataagaagtgtaaataataaattattctgaggacc-aaaaaaattaattagatcttgccacaaattgcatctcaatgtcagtgagtttggggg---------------------------------------------------ataaaat-agagttactga-ttgggcttcaaattattgaacttgtaagcgttagcaaa-----tataaaacgtgttctagtgatcatttactaaagactgttcagccaatagttttgtttacgggcaggtatgtaaaatgggaaagttaacattatgagagattaccatcagggtaatattgctggttcatgccttctggaggaccttgtccaccatgactgtattggtccccataatagtcttcctggcctgagtattgctgtggtgggcctgaaaaaccacaaccagtcaatatgtaaataacttattttctctgttagcacactcacttatgtctcaatttaa-tatgagaaacagccctcatctacagactt-cccccacccatgtcactatgttttggaaagcatacttttcattatcatcttcattaaccagagctagtgggagtaagagtttatccttgctcttgtcattgtcatgacaacgcttccaaagcttgtctgctgagagtccacccaatac-aaaaatc--ccacccctgaatgtcctcattattctgcctctcacaca-ctcacccatgccaagggtgatgcgagttgcagagggcccttgatttatcccctgtgatttctcttgacagcctggtatggtgtctcagcttaaggcaatcggtctgatttcacagtttaattactgctaatctgaaggagcgtggccaatgctaatgagccaggagcaatcaaagtagtaatggctaaactcacccgg-tttcattcttcc-cccaccttttgaaataagcaaggcataaccccaccctgcagcatactgagatgaggtgagaaggctgatata--taa-----tatgttacaaaaacatttcaggct-----acacattgtaaagtatggtaatcttgctctgcagttgctagaagg-aaatggcattatctgt--tgacttcaaaagaggctacctagaattgtgcagtgtctttactttgaagaaaatgtcttttatcacttattttactacaacacattaaaatcaaatatctcctgtggcaaaacgattcaagtctctggaactcaaataattttctaataaaaaatgcatgagacaaataaatgcactttatgttccacaagaaaaggcagtttcaacaggctaatgctcagagaaaattcattttatcaaccagccatttcattctgtggtgctgttacaagctccttccagttgccaggcaaccataattcatagtaccttttaatggatactctgcttctgctgagaacattaaggtgaagagaataaatgccttgggtgaatcttgaaatctttcattatgcatgtcattctatttttgtaatgctataatgctgaaatgtttctgtggcaggcaactgagttgcggtaattgcatattccactcatataagtaaccatattaaat--ggga--aaaatgcagcata--tat-tttcagtgtcttgttatattgcagcatttggatgctcataacagttttcaaaatcatgccgcccacaccacaggatcttgctcctttttaattttccctaatttgtgtagtgaataaccaaatactcataatgcaattagaagataatcaggcttgtaattatgttaattgctggagac-ttacatcaatcctccagcaaagtgataggatttctggggaactattaacaaggcgagacagagaggggggaaga--gggagagacagaagtaag-aggaaaatgggggagtgtggaaatt----------------------------------------------------------------------------------------------------gatgaatggcttgtgcctgtgcctttgaacaacagtgataatacaa--tagtgcaacagtgcaaaactgtcccaagggaaga--tttttaaaatgagtgtttgcatactagcatgttaacatctcttgtctgcttctcttttatacccacac-ttttacttttatggttttagaagccattaaataa----ctttttttcttgaaaaaa-ttgaaatgcagccaagtactcatgaaaaggggactctgtgtctttaaactaggcagaaaaataaaacccaatcattccaaatgtattgctttagtcatctggtttcattctattaatgacctttaacatctgcaaaaatattgtgagaagctaattttgtttgtactgaggtggtgcagaacagttcctggctgtcagtctaggatgtgctataaaataaaattgtctttctgggagcctgacaaaaacctactgtaaaggttcagtttatttacaacatgctgaaatgaaaagggaa-ttttacagcattctaataccttc-aaccccttccccacgcaaatgaatagtactttatgtgcaaaaataatgctatcaatcaatactgaagtatggttggaaggatcactgttttactgtacgcagacctaatatatcttgcttcctacttatgaaaagatgtttattacctgtaactgtacagaggtgtgtgcttcacagcagccaagattggtaataagcctccttttctcatttacattgatagcaagcattagtgaagatatatgcatttcatttcatggttcagaaagaacaaagtatatgtatatgtgagagcggtgggtgg--ttaatgaaatggtctgacaaacacaagctaatacataatcataccagaatgcggacaggaa-cacctgttcccacttcccagacttgaagcccttaaaagaaagttactgcttac---aactgaaactgctactatttagacatcaatatgctccaaggaaatataacattttgaacggttttgcaaacaaactttctcccaatgaataattgaagagaggaacagcttgtggtgtgtgttcaaaactcatttttactatatatagttggagcgaatgaagatgcaaccaaagcccgttaccatttaaatactcagtccttcgtctgttaccttgactagtgtaaagttggttcccaaggtaaaaactaagtggtctgctggcatatggtataacctccatttgagcgctaaaagctggatactgtttttgtgaaacagatgttgttgagtgcagcaatgcacaactgactctatctaacagctgggaatcctccgtgacccatatagctggaaataaacatggccctatgcttggcaaaagtataagga-gggaaattttcatttgttaaaagggctgtttaaaatgaagagtaaatgtttcccgctcaaacctga-tttttattcaccagagcgatctctccggcagtttcatgcaatggcctgcctcaaattgtagttaatctttcatccaaactgtacacatgtgcagctttaagtgggctatcgcagcaagtacccagtaatgctgcaagcacatggagactgacagaaggtaaattgcttgtcaggaggtctgtatttcaattcgcagcatattccaaacacgt-agcagtgaaagctctccacaacagctgctttcattgctaactatttttgatgtaaatgtcaataaagctccaggccctttcatatttttggccaagactgtccatcttttcctatgcaggctggcaggttgagttccatttatctacacttaggaacatgtcttataataatgattgtctccggagaccatttagagtgattgaaagcagtgattgggacaataggctgctggatttcattgcaggaatgggctgacaggtgactgcttttatatcttctctggggtgggggggaagagagc-----attttttaaaagtcccacatgtttttatctgatcaacagacagctccatcattgactaaagctttcccacaccttgcataaattagaattttattatcgatctctgctttaaatctga-ttgagtc-ggctgaagttatcctaaagacagcaagtctgttttcgacatttgggtgtccaaaacacctgccagctgtttgtctgctgaattgaggacatcatgttttcaattttcttcaataaagctatgaatctggcaatttgctggcctgcttcagctaaacagaaaggacaatttgagaaagatcatagttcaggctcagtcagacggaaacgattgaaaacagagaactggccactatgtttctct----cccccccccccaccccactccccaatgcagcttgctgtcacagtttgactgacaaactgacttttttgaggtgctcatgcccatttcagtcagagtttattgaaggtgattttgatcttctccacgaggccacagcagtggccatgccatctgtcaccttgattgcatcgtggattctctggagagggcgcgatggctcctgatcatttacagattgtgctaagatgtacctacatttaatcagcacttattaaaatgttattccctacagttattcaacaggatctgtggtataagaacataattacaaaaatcagatttgagctcatttgacaacagaagggtttttatggtgacctatctccaaatgttcctatttgtaattaaatgcagcaatcagcagtaaggattttgaagctgttttagtagttccgctattctgcttaacatgtggcacccgtaataattaaaatgatactaacacatgcacaattttatggcccttatggtgcaacccattatgccaaataagggcctctgttttcacagcatactgcacatggtctcattacacccacttttcttttcctgtcttcacactaacaactgttaaagtgaatcaacacactcaacgtactctaacagcttagtgtttatgatatgtgtgctgttagtcagtgaacaggaaaatctaaacatttactgtttatgtaaagaatagcactcatgttagtgaatggcttgggtctgcttactttattatccagatcaaatgtactggtggg---ccatgtaaaacccgaaggcattaaaatttattaaatgatgcaataacagaattctttatttacaatagcattatttaacatcaaataagcaaacagcatcagcaaagcaatattaacttgcataaatgtatttaaaatttctctgaatatatctacctttgcataaactgctcacactagaaatacaaacatcaatgcaggtgaacaaagtgatgttcagagtcaactcagtctt----gaaaataaatcacaacctgaaaacactgtaagctttctcctgaagaaccatagtttatatattgcttagttttaccctcgtataatcttttcatatacacacactcatacacatctcagatgtagcttcatgaggaactgtacaaataaaacccacaaatggc-aaaatgaaaaacaaaataaatgagtcaaa-tcacacaatacaatttaata-tcagtaagtgataatggagatttctaaacctctctcagatataagcatgca--t---ataagatgcaca----c----------------------acagagagacaaacacagtttaaagaaggaagtttcagtgtt-agacaaggacacataatgggtt-aaaaactatgtaaatgttactctagttaaattacagcttgttgttcagatgaatactctccacttctcatatagctttaaattatggacaaatgcttgcaattgtgaactacctacattgtggctgcctgttcccaggcttcatcaacccgagctgtccaatgggattactgtaagctttcacggcagtctgccagccactgatcagaaattcatatccctggatgttagattgctctctttattccatccttgtgatggctgtgattgctgtcatggtgttaggttagaaattagcattttgtggcccaaattttgccatccagaacataatcagaaaaggg-----gggaagggaagaga----aggggggcagtaaaaaaaca-----acccaaagaatagtaatttcatctgtaaagcgcaacttggtgtaatgggtcatt-----ccctcctccctgccacagctcgaaagcatcccgcttgttttatttggttaaacggagaggcccatctctgagagcagcctctgcagtcatgttacctaattgatttgagaatttttcatttcaataatgaccttgaagccagtgatgcctagaatgcccccagaccatgtcatgggtgctccagtaaaagatgtatcgtcagatcaattactaaaagcaatggaacatctgatcctacccttgaaattaaccaggaaaagtaggtcagcacaccttcagctgacacaatgaagtattatgctctcaatgacccaggaaggaaagcactaatgattgatgggaagggatatttaaatgagaaagttgaagcacaatggaattaagtgtatagaaatgatcaaactgcttccgaaagccagtctttaaagaacagctatttcaaccaatgctcacataagtttatatcaaaacaattgtagatcaggctttctggctttcatcacacagaaaaagaatctgacttcattgccctttgtattttcaagttaatgtttgaagtgtcagtctttgtaaaattagctcatcttgttatgatttg----------ggggctttgatgtgagtgagaggcttcaattgcaatgcatagtcacatctgagagtaaactgcatagacaaagagacttacaagactagtaaatcaaatactgcaaactgtctgtgtggattatgaaggactatttgcataactttgaagtatttatactgatgaaattacaataattaaaatcattgctgtgtcaattgctagatgccacaaggcatagcaattactagcatgcaaatcagactttgtgtaagcattttaaagaataattaccttatttgattcagatgtgcctgaaaggcattaagaaacatttcaactattttgacttcaaccttttttaagtcttaatacaatattgttattatta---ttcaagggtagcaccttgtagaatttaatcagagtgtctgctcttgaattcttacc--tttttcctgtgcatacaccctattattaatgtacattattactttcaagtatgtcagaaaaggagacaaacagtcagaagcagaaatttctccctaattcactctgcctagccagcaaaatgtaaggcaaaattattcagggg-aaaaatacaattttctgtcatctctgccatacactgataacaaagctacaggctaatatgttttgatatttttgtcactcgtttatcatgtgacctttcatgctatcattaatacagctgagggacagaacagacatactgaaataagggtgtggagaagtcagattgcttctctaacaactaacggtcagtcacagcaatttatgcttttcttcactgtagtactgactgaagaagagaaattgttattaaaatttgatattactgtctaggctctgccaattgatattataaatgtgccaattggtgtg----------tgtgtgtatatatat--------ata-tggatgttacttctccttacagcttcagctaaacagcagtttgattatcacacaggtaaaatattcagtgttatgttatagctactgcaagcattgattaaagtctccagtgttcatgaaggctgacagggattcaaaggaggaaatgtaaaacttgaaggtacagcagtatagtgacatttcactctataaagctgccaatattttaatcctgcacgtaaatcatttccatcagttcaattccatatcttaatttgtgtagcaaacaaggtatcagattacattatctttaataattaggaatgtggtactagtttcct----------tgcatttcataa-tccctatcaagaaaca-tgggtaaattccaattggaggaggggagtgtatgtgtgtcatt----tatgagaagtacaattagaagcattt-aaaggatataatgaagatacaattagtgttgtgtaagttaatctaggcttttaagttgc-aaaagccttgctgttttgttattttattgatcagctctcatgcctttgaaaat-aaaaattccagaatgacatcatgcccagtaggagtaattaaagctatctgatgagggaatttagaagttgaaagggatgattgtaattgatcctgattcaatcctattacagctttttatagtttaagctccagagaaagcaagccccttgtcaaggctttattttatagattcctt----------tgtgtgtgtgtgtgtg-----------------------------------------------------------------------------------------------------------------------------------------tccaccaaggtcaagttgaacctggtacaacatgttcgttcagtgaagcaccagcagacagaaggcctacgcaagcttcagttacaccagcaaggcctggcaccagaggaagacaacttcagtgacatattttttgttaaagactgcccaccaaatgagtttggtgagtaaccatttagaatgctatccttgaa--tctcccccaaagactgtcc-aaacccacagcccggcccccagtgtaaaacacggcagctcttaatctctcaaaaatgaacatgttgttcccattaaagccttctttttatatc----------------------agtaccatacgcagtcctgcatgcggt-------------gacatctttagcaggcatg-------------caggaggttatgaa-------actctaccttggg----------------------------------------aggatctcacagtgaaatttttccccccagagtga--------------------------------gctttaatttcctttctcatgaccaaagcaatttggctttcatttaa--------aagtttctttgctgccagcagctaatttcaattcctttgtttagaacaaccacattaaaaaggaagattaaaaaggaaaagtgaggtatcattagtccatatgcatacaggttc-agcttttgaagattctgtttctaggattgttcttaagatgtgtgactgatagatcttatttgtctgatagagttgaccaggtgaaatagagctacagctggttacttcattaggtcttctcattgattgaaccctgctgaagtgatgcagcaggctcctgagataactgctggtaatagaacaaaatgaattcttatcacagagattggaaaggccattaaccctggcctccaatgtttttcagaggtcacagacaggaagccaagcagtgactgggaaaactgttttctgtctaactacaggtcatattagag--ggggtgtgtgactttttttttttta-----cccttcagtttgtgtgcgaaccaggcacgctattacaacaatatcagcagtatcagcagaaccttcaggattcattgcaaaagcaacaaaaacagcaagaacagcaacag-aaacaagttcaagcaaagtcatccaaagtagagaatgac---caacaacaaaactccagtgatgcttcggaaacaaaagaagacagaagttctgctacagaaagcacaaaagaagaaccccagttggactcaaaaagtgcagacttttcagactctcacattgttccattcgtcaagtatgagtttatatgcagaaagtgccagatgatgtttactgatgaagatgcagcagtaaatcatcaaaagtccttctgttattttggtcagcctatgattgacccacaagagacagtgcttcgtgtcccagtcagcaaatatcagtgtcttgcctgtgatgtggctatcagtggaaatgaagcacttagccaacacctccagtcaagcttgcacaaagagaaaacaatcaaacaagcaatgagaaatgccaaagagcatgttagattattacctcactcagtctgctcccctaatcctaacaccacatctacctcgcagtctgcag---cttctaataacacctatcctcatgataatagataacaatgatgataaaaccataatcatcataagccctttc---------ccttttcttttctgcctttgcttgcctct----cttccattttcgctttctctgct-----tccccccc--agctttcctcagctggaaagttctgacatctgctggtttgggacatggctgaacagctgtcagcagtagggtagctgctttcagcagcagttggcgggatggcagggtgccagcttgtaccatctgtgtgcctgacatttcattctaattaacagtggggttaattgttctggcaggctcaaatgtagtgtctaacattacccaagggaaacgcgtacaactgctggagtggcagggagctggggatcattgcgaacaaacctattgaggaagaatggttaacaacaactaatgattttactagctggccacatgcaagaatggtggaggtat--aacagcaaggaaggagaaagaaata--cttgacaattgtagcttaacaatattagttggcaggctac-----tttttttaatgagggaagacat-acaataattaaatcttgacatacaattatgaaaaatatcagataacaa-gtccactagcagtttcaaataagaaaagacattttctgaaaatttgcctgatgctctgtcatctgagactgttctttatgagtgcagggtgaaggtcaaggaggtatctcaactccatcaatcctttggacagttacaaatgacctttcactttccataagacattcaatattctgaatcggagggatgca-tttttctgtgtttagaaaatggcaaaattgaaacctttcagactgcataaggtatctttatgtccagatcctttcaacggctcaggcattcctgataattgtcatgtt-aacatcacagccaaacatatctgcaggttttaagctgtctacagcaattttgccttctcaatgaagaatgtttaacatttgaaccaaaaacagtacagcacaaataattaaaggcttaagttaaatacatagacagtcatttaaatttagatctgcaataacatttactattattctctaaggctttgactgtgcttgacagaaacaaagtactctgggattaatttcaagaaatggtgccaactgtgtgcaatttgctgtaattaagacatgaaagagtactaaatattcagattaaaagaagcatgatggagcatgatagagaatcaaggtgtggcactaagccaatgaagcacagatgct--tgtgagaatatcagctctggctgatgagaaagataaatgta-ttggctgaacttctgtatc--tttttt-attgtcatgctcatttgcatgtggattgaagagttaattctggcagagagtatgaccttttcccctacatactctgtca---tttttttttatcaagcctctccaaagggactcatcatatgcagggctctatgaacagaaagagaagaacattgtccttatcacctccttccagaaagtggcagcgtaataggactttgtaaggcgaaatgaagcccagtctgatggctgctgattaaaaattgactctgccacatcaaagaagagttgaaggtgaaaatgatgatcacttccctctcccagggaccctgcaccatttcttttattcaaccttgaaaggttctttctgaataagataatatccctcgagtccattctggctaaggcagcatggaaaaatgtagatcagtatgcctattctttatgggg---gggg----------------gatggggttttgttaatgacatagcactttaaagtgatggcctttcatc-aaggagggttgagaagaagagatggcag-------ga---gggggaactgagtagtctggggtccttctccattgcaatctgcagagtgtttagtattcagtgagttaaagcacacaatgaaagggaactgtcagtgcaatctaggagatataaagaaatgaaggggtgaaaaaaaagcgccgtatgctaataatccactcagtaattaagtgaagatcgctgccaagcgccactgccactttcaaagggtaatttgtacaggaaatcatagagtcattgtcaaatcatttcaggataaaaggaaagtcatcaaccgagataagataaatgctgggtatctggcagcatgtgccctaggaaatgcctttgcta-ttttttttatttattaaaaaa-aacttgcaaaagtggggctaagaaaacttgacaggttgaaatgtacatttactattaataataggggtgcaatatgcatagatgcactgtgattagaagttat----------tttctttcccttcccttcactcttggcattgcttgggtgataactgacacttctatcagaggattcctttcgacacagcagaaacatgcagctgaggcagagccagaattaataatctgcgtgagcaaacacacagctgctgtttgtggagagagattctattaacgaacagtgaattctcataattagctgagcggtttctgcagctgcccgcctgaccccagactacacaaattgtgtgtggtgttcggcctgtaaatcaatcttacctaattactataagca-ttttcctctagttttaatgactggcgggct-gagg------gtagacagacattttctgattcttacccattcaaatgttcc----tcctattagaaag--tctcctttctatctaaatttaagaggaaatgtgattaagatatactaaaaggaaatctatacaaatgcaacaaaattgttaaaatattcagatatgccatagtataacaaggaagcgcagtaatgcactg-aaatcagcaatagaacagctgtgttttaaaggacagtactttgaatgtcacttgacaatttgctttcaattagaagtaatttacaggaagatgcccacaagctaatctttacaggataattaagttccattttctttacttttaattaaaaagcagaaaagatttagctgatccataaaaaatgttctgtttaaacattcatcagacttcacactgtc--ttttttttgttatttgttgtagcagatgctatctgcagaatatac----ttgtgttatatttctgtctcatcaaaaggtagcaaatgcttaatacctttttgcagttttcaatttgaaagaaaatgatttcatt-----aaaaa------aaaggagccatcagcctgggtgttggagaatgctggagcctgatgaaaccagctgaagagacaaactgagtgtacagatgcagattaggcttcagaagatgagggtgtaaaagggatttaatggtaggatggattatagaaatccttgtaacaatgttaaataattatagttccagccgagatcaaagcagtgctgattgaaccccctcaagctgttaacacagagtatcttgaagagaa----gg---gggggagccctcagagattggtcagccaatactgacagtgtcctctgatctatagaagttcaggctgtac-tgaaggtacaagttgcggggagggaaagatagaaag---gataataatagtaataataataaatgttaatcaaaaactgcatgtgtctttctgattgtgccagtgttctggtattcaattatgcaattttcattggcatattaatcatcttttcaacaaacaagccggcgttaattaaagcaaaccatggataaagacatgttgccggatcatcattccgtttatcacagcacacaggctggccgttaagtaaattctggactgtgagatgaatttcaatgttggtctcatc-ttttttggttggagtttgaatgcaactcatctaa-aacaacaa------cag---caacaaca----aactacaggcttcaga----agagagagatgaatttatttgtaattaatggcaaaagaagaaagacaaataattgtatgccactaatgagaagtaagttgatggaattctatgagttgaaagagaaggaagatgtctttaaggatccatatctctcccagcagatatacattattatcactggaacgtggccttcagtcttgaaacagttaaaagagttctatggtcacaaaagaagagatttcttcagaattatctcccgcctcacatttgctcttaggcaagcagtttaaaaaagcccagtgattgagccagtgatccaatttgaaatgcagaaatgattagagctgcttgcctcatttcatatcgaaattctctgatttatgacagggctgcagccaagatctatctccaaagggaattagtgtgcaagtttgcatatttttgttatttaggtttctgatagcagcttctagctagaaatactcaactaggaggtggtggtacatgctttgttcatgtgaaatgtgtatgtttggcactggc---aaaaaaaaggtgcctgc-aaaaatatttagcagtgggaattataaaatcataaggcgattaagttagctagttgtgaaattccaatattgctttttaaatgacttcaggatataggaggtgctaaggttattatctgttatcaggaatacagcggaattgtacgactggataataactaaacaactgacacaatgtaaaattacattatcagtgtgttaaaacaaaattgcgccctaaaggagtctacatgccagctcagagctgcagtgtaattatgcttaactctgataattaaaatacaacggagatcaacagaatcattttcattaagaaaattattaatgatggtggtataacagtaattgattgcagagcaccacaggataactccatgcagtaaaaccaacatgtttaatatgtgttcagctctggttaacctaaatacaaggat---gcagcagtagctcttaagcccaaagaaacttaaccc-tttttttaataagacctaagagtaaagaataaagacagca-tttttcttcttcttccttacaagaaggcacatgaaatgttctctgagttaagttttaccattcataatgaatgcagtctcgccattcaaatgcgaccataagtacacagaagataagaatttaattaaatgtagattaaaaccaaacaggaaaacacactcgctgataattttatcccatcctctggccatattttttatacttccttcttgttcttctttgggctatagcttatcaacatgccgatagtaccataactcattacatctgatggtgcagctgaaatgtgcagacttggtgcttgaatttcagaggcacttaaaatgcaaagcatgtaaatgcctatgttaaatatattagtgtggtagggagcttaacatgtgtagcaagat---aacagctgaggcagccttgccaaatagtaaacttttcaaaaggaagaagttaacatttgtgctgtctgaaactgaacacagtaaaacctttagcaatcagtgataaaatgaaaaccaaaatagactgaaacaagtggaaaattcatcaagatctgatgatgcaatgtttccagccagtataagtatactttaacaacttgttctttactgtaatccaattgttaacatactgaaacaattttggggcagctcataagattgatcgtattcattagtattttttctgacagatactcaggacgttacatttacttctcagctggaaactatacgcgagcctgccagatatggcaaaactgtgagtgttcagggaggggaaggctataaagctgttaaattgcctacggttctgatacagcacagaacatctggtctggagagcttgaggaaacgccatt----aaaaaaaggcagcagaaaagaaaaaaatctcttagttttcatcttgttgagcatttcttcactagtgcaactttgga-------at----tttttttccgttctgttcttttgagaa-ttttggtaccttaatgacaacctcgctccgtgctggaagcaataaacacaaagcttttaaagactttctgacttgactaattgaggtcgctttcgtcagaggcagaggatgtgtaacccttaaaacggtcttcatttgc-aaaggtaaataaatcaaataagattttaatctcacttaatttatcttaatataaccaataaaagcagggaggagtgccaattagcaagttctattttagatgatggagagggaggctttaagatcaccacctaaaatttcatattaaaaagcttaaaatcactttccc-cattaatctatctccaaggtatcaa-tttaataactatcaaagtagctactgcagttgttgcatttaaattgatttacatgtcaagactggcagtttagcagctgcgctattattcctagatcggtcaatttacttgagaaaaacctactactgagtcctactgacctgcatgacaatataggccctatttctattcctgtaattaggcctgcacctaactcagaatatttttaattaaaatattttggtcaatgtgttgcaccaaattaggcctttcagtgccgatttaattctgcaagtagcgtgattagaatattcaatgagctgtgctccatttagggttaatttgaacatacagtattttaaatgtcttcattctaagtgctgtaaatgatagaattaggtagctgcagaggcagcttgcttgcctactccctcattctcttgctagctttcc--------ctttctttctctttctttcttttctccccctgccttgggagtgactgtgaagatcatttgctggaatgattggcaggttagaggattcaatgagatgagttcctcttagcgcaggtcaaaaaggctagttagcaggagctgtcgaaaaatgccagcagcattcgaaatgggaaatgtcatgacttcgaggcagggggtgccacctggaacagagagcccccagctcattagcaagttacaggatgcacgcttaactggagggagcagagaaggaaagataatgcccaatagggaaaattattgtgaagtggaattgatttcatgtataatttgtttatcactagaggggacaaatgctgcccatctgacatgtgcagagaagtgtggactgtgaatgaagcaacttagcataatctctatagatataa--ctatttgcatatgcataagggggaggaggaggg---aagtggaatttatgagaggctggtgaggtttaatttgtgtctgcttgtatttagcactt-aaagtttcttacattcagtttgctcaaaagcgtgatgaagtgcttcttgcttctgcctcaaatcagaaatgcatgaagtgcagctgcagagataatacattctccccaaaggctttggctgagcaaattaggtgtcaatggggtgcctgcgcaggcagtactctctctaattagtctcttgagcctggttggtggcgagaataagatgatctaatcaattggtctgtgtctgatggtacgtgtaaaaatcctaccaggcagagctgtctcccacaggtcactcacctgcacagcaggattgctcattttcatttttcatctcttccatcacatgatgctgacagttggttttaagaaaattgaatt---aaaaaa-agagagaaagaaatctggttcatagggcatgtgggtcagaacg-aagttgcattatgggtataatgatttgggt---ccccct----------------ttttttgttaatagttggt------gaaaaacgcctacggaaaatgtgtccctaatcctattagctgacttaatatagaattattaaaagccttgatacacaggatttaacacaatctttctagcagggtgtgatgtaatctatttttgttcctcagctagcagatggcttacctttaagtaatttccaatatgttaggagatcaaaagccatcctctcgccaccaaggcagtaatcgttcctctctgctgggggttgcttggtactgtggtggggatatgcaaaggctgctggcatttccaaacatagaaggccgacatttcttctgactttgaagttaataatccttcagaagttg-aaaaactgtgggattttcaaaa------tatcagatttggatgctaaagtttggtcacaccgaagaaacaaaacaaagc-aaaaataaa--------accacccctttacttaacaaatctggcagatgggtccctttagcagcagctgcttgccatgtgatttaaaacttcctgtcactataattgatgtgtttttattctttccacttcctgaagcctgatcagaattaaaattgctgttggaatttcctgtcaaagcaactcatttattctctgggcagagcactgacagtactttgattggacattgccttcagctattctcgagcaaggagattgcttcaaattatactcctttgc-aaggtttgacttccatgcacaccacatctgcaaatatatacagattgtccatcacgcagtaacctt-----cccccccaatgaaaacgccacatgtaaaatgttaatgatttgaatatcaaacctggccacctgctaagggccctggcgctctctgaaaggattggggt-------ggggtg---gggtggagcaatggattttacaagc-aggtaggccagttgacagaagagccttctgaagagtcctggtgcatcagcagcaattaatgcaggtggtattttagacaagggagctaatgagctttaatatgcatgcaggtgagggagtgctgaatcagtagagccattaatgaacctatgacagcctaattagctacaatttaaaatctatggaatctaatcagaggagctgaacactgctgcaaatctgtgtatgaatgagtc-tttctaaatactccaatctgttgcttagtcactgattgatagtaattgctt-cccccccccttctattgtgtataggaaaatgcccaattttgctctgataaagaaggacacaagttaaattcctaagatgtttggctg-tttaagtttcag-tcagggggtaaaatattggagggcccttttaacaataaa--------------aaaaagaaaaagtacctttttccatttgggttagaactgagatgaaatgaggaatggctgccaccaagcagaaaatttgttcactttatgtgtgccagttaattacgacacttcagaggcgcttctgaaaggataaggcaagctgcataaatttagctgtaatccaggcaggcaaaactaatttgcaggggatggccttatctagctgctgcagctttctcagaaaattaaccttggatatttgggcccaattcagaaagtgtttgatttt-tccccct--cccccctctgctcagcacaggagaattttaaattcaacacaatacctgacttttaagagacaccatgaatgctgtaggc-------aattcagaattaattattactcagttccccctctgctgctttctttctgttggtcttttgtgtg-------ctttttccccctgcttaatttctgtaaattactgtacagtttcccataaggtataattaagcagaattgctaaagttttaattattgtgtattatagatgttgaaagcaacattagcacttagctttttaaaatgtgatagtatatttataagcaagcatttataaacacatttacatatagttaagatgaaaaaggtatttgaattgtagtcattagcatttcttcaaacatatggcataccagcggaggccatgggccatgtatgcctgagaagactttgattcttgcaaagtacc-taaagtcttataattctaaagtgctattagttaatttatgactatcagaatgggtcaaactctaatcaaattgtagaaacatttccaaagtgattattcaatcaaataactaacatggttaattaggagccataaacattgctcagaagttcatcaaagtaatgacttgcccagaaaaaaaaaatattactgccaattaaattgcctgctgctttcatttctaccttatctaataaaaaggccaaccaatgaaatttaacattgcagttttaaattgtgctaaatgcttgactaagacccagatgcagtttaactagctaaat-ggggttacacatctca-tatatgtgtt-aaacattaagatgacttctttttactaagtattctgctcgtg----------tgtatactcacttactgctatac---------------attcttgataaacagatattaatttcataattaaaagtaa------------tcttgtgtaaataccctgcaggcctcaatgaatcaaacacatactgtgtgtcaggcctcccactgtcttcaagtggaatgtactggctggataattagatagtacatattttttaaccttatttgcatgcatattatatcttttgcacactgacaagcagcagtaacaacaaaagtcagattaccacagggaattcccacaaagaagtcttcattctttataatttgcagcctaaattaaaataatttgatctttgacaaggatgaaatgtcaagcagaagggggtcctctcccttttgtttaaagcatgttaagaattacataggccatactcaatgtgattaaattatcagaacagattttaggaaga----gaatggagtctgctcattttaatataccttcagaaatattttacttcttgacgatgacagcagctcttactgacaactattaatacattataaacaccccatcagagttatataaaaacatgtcagttttaaagagaacatctttgacagcaaattttctgattgcgaaacagctgtgcctccagtacaatgcattaagtagtttattccttttagatagttaaattgtgcatgaaatgttgctggcgcaagggctccaaatctggcctgattagcgaacatctgttacattggaaaaattcatgtctaccctaattagctgtcaggctgatgtacatcagccctgatggtgagggatcctgcgctgtttaagtcaaacaggtttctctcctatcctatcacaaaaaattgctgtgcagacaggcaatgtgccacacaagatgtgcgaaacgaaagggttaagctttttctgacttttggatacaatgaaattatgacaggaagaaaattgtgccattttagcatgaaaatgcttgtacaaatactgtcgttccttccttcttactttctttataatgcctcaacgatagctaagatgacagacatttgacaggtatctgtaagcatacaacccaggcagctcattaaagtttttctttctatgcatcagctttcacaaaggcaaaaacccattagcattgactattttgcagattagaagaattaagggcttcaaacattggcttatactaagcaatgtcatttgtgaagtgatgtttgctttattatttccctttctctccctctgaaactagactgacatgactttagctcaacgtagggcgtaatgttcaagcccaaggact----tctcttcttttgatacaattttctctgtgatgtaactgagtgattttgcagcagaaagctcccagaattaaacctgaactttcca-aatagcttcctaataaccgttgcccaaatcaatggggctccatgaatattttgacacagtttaaatgggtttgtatcctcaccattgagatctggtgatttagcctgtcaggttgcaaatgtggaaatatcacctctcactgagcaaagtccaatatctcattagaaatgaaaatagaagagaagggaagcacaaatgctgtcagtgacagtgaggaaagaaattaaacctccggaggcctgtatatcttatacaaaagattatgcactgccaggctgtataaatcatgccaaagctctggggctgcaatggtctagaaaataaaaaaccataaaaatgtcatatatttgaacataaaccatcatatcaatggaaagacaacctttgcagaaactttttaacttagctcattccatttgttttcactggggaaggtcagacttgcgcga-gggatgtaaatttcatgtgcaaacctagatgctgatgagatttgtttttgtagataatctgtagcagagaaatttttcataatgtcactgcaaaataaattaaaatgttcatcttcatatggctggttccattgcattaaaataaatgttgcaagctcatttaattagtatagttaggaatgtctcttccctgcttcactgactctccaaatcacaagttaatttgtcaaaatcagaccattgtttttccttcattcttcattactgaaaagacagccccatttaaataaatgtttatgctacagagagcagagcagtgaacaaccccaaatatttttataagccaatgttagaaaagtttagtgttcagagaactatggtaggttgccacctttgcgaaggcatcagctaccctcctaaaccaccgtcaaaaggattatttaacattgttgtctacatcataatctgtttcttggttagcaccaggtctgagcagctataatagaattaattatacttcattttgctgtctttaacagtattgaccaaatttaagaacaaatgagaagcgcttatcaagcttgaagaaaataatccatcagtggcacaatttaaattctctgcagttctcttattaatcaaagtaacacttactatcctatctccacttcccattaacagtcattaagcactgttgctgattgaagcaatttctttagggatctcaacct---------------------------------------------catttttaagagaatcttctacagtggaaaacaatatcatacagga--acactgacttcgggagaggaagaaggttcttcaa----------------------------------------------------------------------------------------tcatctcctgaccttgctttaaataagttaattaagtattaaaatcaatcatgtggaagtcttaatatttaatattgttagattgtgtatcaaagtggttttattatttatttactcaaaacctttccagaatacttcattttgcatcaggggg--tctgtatctcacaagataaatgcatttacaatgccaaataaattatatataaaagcatttgtcttaatacatgtcattcaatattaaatatcacccattggtaccaccctgaaaccttaatccatttttaccaaccagacatttgtattattcaaatgttgtc---------------tctagagctataatgcagaactacata-tataagaacaataacacaatcatttctat----------agcatgtatgtaaggatcacagcctaagcacag-tatttccttggac-----tctctaaaataatcaacatgtatgtaatgttt-caaagttcttcaggagaataacctg--------agcaaagcagaccatacactaataaagtgcaacttaataaatcatgtggaatcttattttgttcaaacccttactaactcctagcaccatctgttaccatcaaaactatatgacaagatatgatatataattaataggtaaacaacaatctaattaaaatggacaaatactccatgttcctgccatttgggaactctaattacagactaaattttaagcttgaattaaatatttaagctggaaaattaactttccttctcaagccttgaatacattaatacagatatgtgaagcgacttcctgatgggaacttaaacatgtaatttcatgaacttggggcattcagtgccttcaatcaaaccattgcaattaatatgaaattctaaatacagaatataatgccacataaatactataacagccaagtcctgtctaagaagccatatgttttttcccattgttc-aaaaaaaggagatgacttcccgtcacttatgtttctgattagcaaggtgatttatgccacaatcactaaaaatgccagcaagtgaatgagaaaatgcatagtgactgcaccagatgtgcacaataaacaggaatcccattgtaatctctggtacttagtttatatgaaggtaatgtaagaaacactcttggatatagcaaagtcac-tttttttttttacatttgactataaatgatatgaaataaattgtgtgttttatactttatggcatgcatacattgataaattaggtacagttttgtatcctgacttatcttcaagacaaacctggctaagatcatggggattaattgcttcagaagtgtgaaactggcagcatact-------------------------------------------------------------------------------------------------------------gaaatgta--gagtgtc------------------------------tagtttcatacactatacatgaacatataaagacatcttcaaaaataaaggcaggtaggcc-aaatagcaa----------------ttcttcctttaacccgtagaaagtttagataaacttgtctttgataatcgactgaacaagctgcattgccggcatcaagggatggtggagggatatctagcaggtgctgcagtttatcacaaaaccgtctaaaataattggaagtgacaaccagcactaccacaaatgatttattagtctttcactcagcttttcagcttcctcggggccagaataaataatttaccaactctgtatcttccaatcattaattcttccctgtgcttccaaactacatttaactctgctggattcagttgaatt-aaaaaacacaa-----tatgaagac----actccctaagtataatgc----tatttggcttcattttagtgagtaaatgacttccactgcaat---------ttcttttgcttctcagatacttctgtc--atagaaaatgtacct-cttttcttaggttaattgctgaaatatgatgtggtatggctgcattcttagtcatttccagattctattccaggacatttgggatagagcccaagagcttagcatg-ttttccttttttcatggtaaaattgtgcaaatatgcattagagtgtgaaaacaaacagtctaatacatttttgcaaagctctttatgtttactgtttattgcagataccagatcctaatt-aaaatgcgctaacaaaagccaagatacaaaga-acaaagatataatgaagttctgcttgcgggtggcctcttgtttcttgtgtggctggctaattgtcaataagtgttaccagtcagtctttcctctccttcacaatatg----tatgtacat--------acata-----tatattcagattccattcaattcaaaa-----tattattaccattgcaaacaaggaaaatgtgtttatcagaaattgcaaactcctttagggcctcataggattaatcacggttataaagttttattaaacacaatttttgtttaatgacaagctccaccagtccttcccattcc-aaaccaatcctgtcctaagggtgtatctagcatagcagattgttttcaacagactctcaagacaatccctattactttgtcatgcacagagatatttttcttcctggataatttgaacttccttaaaaatcacatctgtttcatactttatttattttagcaaa---tcagtaatattagataagcataaatcagc---------tgtgaaaactg-aaagtccctctgcagat--agggatgtaatcttca-ctttggcactgatcttccttattggtgctactcatgctttccaatgtgcatcttttgcatgttttcttagctcctaagtattacatttctgtgcattttgtatctgctagccccagcatttactgcctatgaaaacctcataaatctacttcatttttctaataagacatgaaagtccttaattggccttaatgaaatgcacttaaagggcaataaacgtgtttaagcccctctttcagggtgagctacagtactctcactctgctctgttttagcctttgtggtaattaatcacttattcatatgtggcacatcagtaacaagatcaagcaactactgcacaattgcatgataataagctgctcatatatgtgtcaagatttagcaatccttttaaaagcctaatttaaactcattttacaactaagcggactgcttctctgaagcatttaacaaacaagaagatttaaagaggacttatggcaatctttccctccctccttttatccttcccagaaagataaaggag--------atgctgatatgtgagcacactggttctatttagaggagtgctctcatttctctctctctctctctctctctctctctctctctctgttta-------------------tttttttaa---aaaaaacacccacagtgcctgaattcccattaatgcaaagttcagataaagctgatgaaaagcagctgccatcttgatagttgccatggcagatggcatcatcctttatgcttttatcagtattagtatcagaacacactctgtgttccaagctgagataaaaatcattgaagctgtacctggaagaggcagatcaacacggcaggtcctgaacagttctgaatctttttcataacagactgcatgaaagcctgagacgacacatccttgttattcattagttctgcaatgctgatggtatttggtaaacttcatgagtggaggctatttgcta--gtgtgtgtgtttcttttatagctctgtgtgagtgtgagagaaggggactt----gtgtgtgtgtgtgtgtgtgtgtgtgtgtgtatgtgtgtgtgtgatatgcatgtgtgtcatttacaaatgcaaagataacagcaagttcttagttggcaccaaatgggggaccgttaagtatgagaaatgatgtcgatttatcattatattatgcctctgacagcgaaacacacctgtactttttatgtaatttattgactggttatagatgctgtgcgagagaggaaaaaattagcgcagctttaattactcatgctgctggttaaaatattaatggggcacagagtgttgcatgctcatttctgttgatttttaattagcagtaattcattttgcacaaagcatgttgatgcctttgccggagacattagcgaagtagctgaataaagatgtttttgagagagctactgtgcatacagaataaagagtgcctgctttctgtcttgtctgataaaagttgggcaaagagggagacagctgaggaaaccaaacaataaccagttcagatgtatctgttccgtcagatacatagtttgggccattaaaaaaag----gaggaggaaatatgcactattaaggagatcaattgaaaaatccttcatgaaggttatgaataaaagggacaatatacat--------ttagggtgtcatttctccataacacacataaaagcagacaaaccctgtcacatcataccatacaaacagttttaattgtgtagttacagtcaataaccactcctagtcagaacatttctgcataaagaaaattgtgatacacttataaaaacagccagctgtaacaaaataactggtgttttcatagcaataaactcat-aaaaaagaaataca----cctttatacag-aaaaatttatacagctgtagctttaaaattgattgtaaaccaaaggaagacacattgcaaacatcaattattttagcacaatagaaagcaaaaata--ta------aaaaaatacattatccac-attaccattctgatcaagaaacaaaccatttctgatcaaacaacaaac-agtttgcttaaaatcagtc-----tattgagcatgctctaccttgcaaacagaatatgccaggctctgtcacagatggcaggctatgacagttgccatccgtagcgtcgatactcaacagttcagcacaagatcagtgacattctgtctcattagagccacactaattatcacagctagtttcaggggaaaccatgtgttgcaatggtcaatttgaagaagtctgtgcatcaacaaactggtaataaggatcagacaccttattatatgacagcatgcagcctatgatctgattttctgaatcaggggtattgaggcagcactgaaggctgatgagtt---atggaaccg--------------------ttatctacaccac-agtacatcttggtgagtttgttttatgtagggacaaacattataagactgcagtaaaagatatactgtctagcccattttgaaagctttcaagcttgatcagcag-tgggggcaagggctacaacaacttatttacacaattatctaaatacgattaaacagctgatggacaaatattaaactggaaaatgtatagtcatttcagcttaatgtaatcctctttctgtaaacacccaagatga-ttttttcccaactagaacagtcctgacatctcataagcctaagggtgaatagcaagagattgtttttgatagttataaatattcaaaagacatgcagaccatctgctttcataatacaggtaaaacaagactgcaaatggtgactgctatgcaaaaatgattcttttaacaaagtctctctcttctcagaaactatagagacagatgtcaaaaactgttttaaataagtccaagcaggggcagctaaggggttagtaaatcatgaggcacagattcttcagtgcctgaagaatccccaaagagtaaacaaagtgtaactgttgcagacaatacactctcaacacattgtagaggcaatagctaatgaaaagttataatgcctgtagttagcaccctctttaaaagaatttacacagtatatgaaattaaattctatgcacagttcttttaatttgtccttaattaaacaatactccataaatggtgcattcagtgaccaaatgttcagagacagcaaaatggtgggtcccaagccattaggaatgaaataaagtcagtcccaggagagcctgctaaaatctggtctatctaactgacaactgatggtttagggaagataattaactttgcaattacaaacctcagctttcaccagggctgtttctcccacttataatcttataaatgtgctagca-tttttatatgacaggataaaatgttcacatacaa----agg--gagagagggagcaagagaagtggaatcaacaatgtgacattaaccattatagcatcttaacaagaaatgctatattttgt------------------tattgtgctatgtggattccagtaagataataattgattctctgacagggagtggctaatttgccaacagtat-----agtatgaaacacatttatacagtcaattacactgaagtgcatggcctatttgctttataatttcataaacttgccagcaatttaaat--aaaaaaagttccattaaattatcatgtcatgtgatagaatgatattgccaagtatattaaaccatgtgtgttcagccagaattaattaaatattattac-ttttttcttattaacatattgaacttactcttcctactcactactagaaatagcagccgattagcaaacaacaaacaacataaaacaagtcacgctgtgttatctgtggtcacgatcttcagtgttagtccaagtactcaaga--c-tttacattcttctgtctttccttg-tttcttttaattaaacatgtaaaggttaataaactgacatagtccagagttagtaggttggtattataacatttattaaaataatgctatgggttaatagaaacagcaaagaaccaaagaattaaaa-tgcaagctatgtaaaaacccaactaaaatccaaa-tatgtctaatgtattcaattc-agtagctaact-aaaagcccaagaaagacaacactcccaat---ataataataaagtactgcaaaacaattggcaattctcagttatcaaaattgtgggttttgcatttttgtatccttttctcaatcaggaaaaaaattcttctgaatgttatataacaaactccagccatggtttcccagtggagattgatgcagacaccagcatcttccagctcaaggaggcagttgctaagcgacagggagttccagctgaccagttgcgagtgatttttgcagggaaggagctcaggaatgacttgacactgcaggtaagtctcccttggtagttttgtttctgggatgctgcccgcttaactgcctctcccgcgaatgctgccaatctgacattcacgcctgagatctaatagaataaatagtgcctggggattccttgaactttactccacactgcttcattaattctgaccttcttaattatgcattaaaacagcaagctaaaaggatggggaggaagaaagactatga------gaaggaggggacagagcag--gagagagagctctgcttagtgaataaatgtttacggactacaggagcaagctatgcacattttctgtatctgttcaatttctacattacttattccatttgaatcttaatgaagaaggatatgaataaattgttctaaatcaggctgctcagtcatcacgttatattgaatttgtaacccaataaaacatctataaactcagattaatgcctgctaatgcaatgaa-----------gaaagaaaaatggaaacc-ttcctactatt--acacacatgcgcgcgcacagaaacc--------cacacacacacac-aaaatagtgttgcctctgtttctttcctgataagagtcttaaataccaaacagttaaatgcataataacatttactggcaggaagacagcctgcttagctgatacataaagcaggtaaaaggaggaaaagttaatttcttggctgaatgattccatcggtagctatagggcaaactagaaagtcttttagtaaagtagcagttgattcttctatcaatctgcagcacacatactcttccaaggaatgcattaaatatgaaaatcatatcctgttatcatctgtttccagctttcagcccagtaagctttccttaatgaatgctgtagcctaagggacaagcatgctgttggcttttctgaataatggagtgatgctacccattttggcttattacaatatcgactagctgagggggtttcacacatagtcacaagtgactaccttgagccta--tgagtcaggaggtgcaattttttta-----------ttta-ttttttgcctacagtctgataattttcaaagctattggcaacctgggaattttctttgcttatcactagggctcagctaacttcactaacactaatcagagctgg-aatcattcattcaaggattgcatgatcatgtttttctttagcagtgacagctgcctgagctacattagcaatgcagatgagtcagcctaataggttaatgcagaacacgcgaaaattaggtttaatccccagtgaaataatc-taacattttcacatttcttgatgttaggatagagacattggtggtgactcaattaggtgtaatatagatcaaagcaaatttaccttctggcagaaccttcccaatagtttagacagtagaatataagagttctattttatagtaattggtggaggctgtagggaaaattat--------------------------------------------------------------------aaaacaaaacaaaacttt-ctttcagcctg-aaaaaaa----gctacttggtgaagtcactgcatttgttttcaccccca-ccctcagttttaaatagcaatgcttttcatactgtc-agaattccatgctgtgacaccccttctcaaaagttatgacagcagtgtaatgacagctactgcctcttgagaatcaatcaggcaattaattttgtaaatgaaatgctgattatacaaagcttcacatgagaggcccagtgattaaaatcaatttaacaaattgtttcaggtgggacttgattaataatttgccataaatgcagaggatatatgaccagcataca-tttttctgtgttaatatataactgtataaaatagaatggatgtatttttgtacatgcccttccacaatgtgaatgccagaggtttattgagaagtttacccctaagagcaagtttttaaaggcaacagaggaat-ggagacctgccaagctggttggctagagtcatggacaagagcaaggcctgtctgaactgccactcag-tttttattctgcgagtttgcagggttggtgattagagtggctttcgcccaattatgctgtgattattccgctgcactgtaattgactggggagatatgctaatacctgtcatttgggatgataaaagatgagcggaggacgcaatgcattatttagctggctgtgtgatagatgagggatgcgcagagtgctttaattgctgagaagagaggttaagctgaacgaacggatgaattagaaatgag-----tttttttatgggttgtggaaaagtgaaataaaggaaaatgttcttt-aaaaccgaggcaccggatagaaacaaggagaacaaggctagaccttttaggcagcttactctattaattggcagtggtagatgtggatggtccaggaccttgaatttggccagctgcagaggctggggatggggcctttctccgagcatctgctagcggtatattccaagaatctggagtcagcagctgcaccccagtgccttctgctttattttcaactggaggatgtaatgtgctgcagagtccagctggaagattggcttgtgtctctttgtagaaaatgtccattttgtactgattgagacattttgcactgcagaactgaagccttctttccccgtccccaaaatccagatactcttttgtgtgtcttatgtgcttacaccagtcacatacctacaacacagtaacaaaaatcaaaacaggtaag-aaaaaagtgatttcttttttataatgtcatttgtataaag-gttttttttaactttccatta-tgatttctaaacatctgcattatcaagagaaaatatagttcctggcacttgttttgatcccatggaactaaactgagaactcaacattctttgatcat-atcagagttagcatttgcaactggtacaggttattattttaaactataatatttcataatgtcatgtaatcatgaacaaaagcttttc--aaaaactgttttcactgtgctaaagtaacaatctagacttgttgtaagtatgttattcttacaagtagttcgcagttattcttgaaggcaagtcttggagtttccttagcatagtgctgctggggaaaattttcagcatgtccatcttcatctctagcctgaagggaaatataatggcctatttagggacttataaataatggaag--aaaaaataagctaaatgcataacagctcagatcattacaacaaacgggaattccaaaat-acaacaacatttagaagcttgcttaattgtttttaacaccccaggtagccataaaaactgttgcatggcagcatatttggtgacaattggatgat-acggttctccgtatgtacagtttgctcct---------------ctcccc-------catcccagcttatgacaacccatttcccagttggtgctggaggaaatgactaatgcttaacccatttgtgtgatcaattcacttaagcagctactgtgaaatgttaatcacaactttaatttgtactgcattagcattttgattaacttgtaggcttgctagcacacttgaagcacttttactcatagttactgctcggaaatgactttttgattaattaagtttgttagatagcagctgagcttcctgaatgctaaccttatggggctaaaagttcaggagaaagttattgtgaacaactgttgctattgaaaagaatttttgaa-aatgtgttttaaatatttgtaattaggatggcattcagaaaatgcgaacaaagttggtattcttttcataataccagccttctcccccccc------cccatcaaatctttgcattgctgcatgaaacttttggctccagcttttccctgttcattaaccatgccaaaatttttaatctaacaccactgttaaagagtggcaggcttccagggaaatatatcagccaggcttattaatttcatgccaagtgctggaggcgtgaatgtagagaacgctgtttgactttggataataggaatcaggcagcttaaaggcaggggataaagatcaggagccctgggtctctgggggaggagcaggtgcaggcttcaagcacggcccccaggcccaaaggggcagcctatgcttaaaacaatctgcaaggcctc--------ctctctctc-ttttttttaatttggcatgtgcctctcacagcttaacagaccgctgctccacaaagagtggtaaacagagaaagggaaattaaaaagtgcctctcagagatgcatagaggatattatctaaacttccagtgaatcacagctgacagtgttgctatttctaggccaaagcagcgctctttgaacaaaatgcaatcgctgtgtcttttcaacctgcgcttcagcagagtgaaacagcaggattcccgcactgtataataactgtcagaaacaatttctgctctgtaagtgaggtgaagcaaaatgtcaaaatatttgaatacatttcattgaggatatcttcttttaaattagtgaaggctggaggaaaagaatcctattctctcacataataaatatgcatagagcactgagggccaagtgaattctaataaagcagagtcctagcttgttaatagtgttagaggaaaccacaacaataaaacacaataattatgagttaaagaaatgccagccttggccttttaccaggattcctgaacgtattattcacaagaaatttagtagtcgaaagccactgtgttaattaccatattttaaatggcagcattaaatataaataatatagcatgttgccctaatgtggtaaggttctcctactatt---aaaaaagagctttgttctaaagtgtgtt--tgtgtacac--------------------------------------acacagagatgatgaacacagtgcatcacatagctaaatttaatatatgcaggggtatgatgtttgcagtgcatgcatttcagcaggtcccattagtgcgcctttcccctccagtgaaaacagaatgaaccacagccccttctggtttgcataaagcaaacaaaattagatttgctttgctgaattgaaacccgcttgggactgtgagcctctctcggggacaaattacttcaaacaatccctttgtaccataacaaaatcaaaaaattcaggccaatcaacatggctcaaaa-acccttaacgcaagaattaataatacgacctagtcta-tttttattgcgtctgtgcgacggatccttgttttaatgtaattac-gcttatttgctgtccacgtgttaaatcagcttgcatatgttaaccattgtgacataaactcagta-ttttcttgcagctttgtttttgaccgaaaactttgtggatgtttgtgatactg--ctgagagcctattggcagatgagcatctcttgctgtagtctccatcattatttgcctgtcttgtctattaacgagcactatcatcccatcgtaggatgacagctgcaacacgtactcaggcgcaataaacagctaaatgaggcgcacagcaatttcacttgtcaccagagccctcggcacgactggctgcacagcttgatgcataaattcatgaggctgttgcatatgatggagtgtgcctggctgaaagaggtgatggatagcagggcagctaaaaatggccatcaccttgactgtgtcaggacattttttaaaactaccccatcagctctcttgcattcttacttgtacattatctccaagctaaatgcttccttagggactgatcagtgactttcccaggacaaaagtttcacgcttgagctcttgctctgaactgtgacccatgctttgactgggcactaaccgcagcatgcttgcctcatcagccaccgtcatagccaccccagggtataaatctccagcagggagccaactctgtttccttcattctcagctacccagcagcccactgcctcttccatgctcgctgccgagaccctgccgagaaatcagcatgcaacccaagaaagcatcctttcctctggaataaaaattaatattacttgtcatatttcatgtctgagctcttttcatgctttatcctctggtaatgagggctaaattaccaatattagtagatttccatggctagcacagaaagagctgctaccagaataaatgtttgcatttgcttctgttggacacaggctttgctaatgcagctttgctaattatttctaaataggcaataatctgcatcccctagtgctgggtagtggattggccacgtacctgctatttcccttatttacatgttttacaactttatcaactacactaattacactctgaacactgtttaaaattttctgttaatagagatacaatgat-aaaaaggcagctttctaatgccgtatcaactaatttaggcaagtatgccagtcatgcactgctagcccatgaaagtaataaggatcccacgcaggccagcaattttcacaagcaccagcaagaaggaa---agggaaaaaaaaggtgaccctacctctatctgttttctcaccgtatgaaataaaatttccatgtggcacttgtatctgatgcacagcatggtgatttatcaaagatgcaaagagcatgcagaaacaatctttattacatccatttcctgcttgtcagctgagatcatgttggctgttcattaaagaactcatgcaggtgagaggaatatatctcgataccttgatagattgtccgcttccccactgtgacagccactggatggattgagcagcggggaaaatgaagaaaagcgctgactcgaaagcgctgctgtcagatatatttttacataggcaaccatgtcatttcagctaaacaaacatcactacagtataatgtattag-atcctgaatatttaatagaaaataaaatgatatttatttttaagtgcattctaccttcagcaccactgtatcctcacaacaaatctattgcgttgccctgacatagttactgcaaaggtttttcctttgctgtcccaagggcccaattgatttatctgccagaagcctaaagccccaaaataagatagctttgagtttacagaggtcatttttcattgtctaaataaaaatttctaaacaaaaatctctcatcctgttaaccgcagggtccttatctccccagaggctacagaaacctgaaagaagccatttcaattcttttatgaagaaagataaaagcaagttttcgattagaaagccaaggaaagctgccttattaaatggtggtaacaacttgctccaaggagaggaatttatgaaatgtttgcctcatccagcaaacacatcctgctgtaatactgctgcttcctccgtggtttt-----ccccccgttgatcctgtagagtgaaaggacaggaggatcagctcaggtctaaatgagattacagctggttcggcagcttatctggtctaatgccaactagtgtggctttgcacgtcctaaggggtttacaacagaaactgtttattgagtatcatcggtttactcaacacaagcaggctaatccttcccagccacagcatgttgtaggattt--tgtgtgaagccaaaccaaaagctggt----gcaggca-gatcctccagagccctttctctcgcttcatattgattccccgccc-tacattctttttagatgcaaataaaatattcctccatttctttcccagagctaaaggggctacatgcatctagtactcatatttctattctctcacattacagcagcaagtctcctctttcaggtcacgtctcccacataaaagtgctaaactaatgccgtttaatgacaaattaatgtccatgaataaaaaatacacctctaatagcatagagtaatttgccattacaatatcatcattggacatgcccctggtttaatacgatgtatttaattcataacttaatgagtgatatataaaaagagagagatgaaccctgcaattacatttatgtgagtctgtcaccttatttgtaaaaccttagagtcatttacattcaaattagaacaaatgagtgatttcacaaagtgcaatgataaatgaccattgctgcacaagtcagcgctgtatttcctgtg-aaaccgttaacagtttcccattatttgttaaaaattacaatgcatattgcccagtgttgtgtgaataatgacttttttactgattagataacttagccaaagcttaaaacacataatatgtaatcacggtttgcaa-----aagttcag-aaaaagttgctacggtgtgtttaggagatatcttacactttgcctgtgaactacagagttcactgaca-ccccaacactttttgaatggagtcttctt----------aaa--aacattttccccttcatttgtatagctctttacttaattgattttctgtactaatacactaaaggtctcaagaaggcagagcctcaggtgtgacagatgaaataaggtgcttttagtcattgcttttatcttccatgtctaatgtgttggttacagctgtgcagtttaacagcaagatcaatacatcatttgctgcc-cgtacctgaaagaatttggaagactgtgggtattttaactattaggcttcctctgaagttccctccctcttgtaataaactg---ttatagaaatacacatattgctcatctatatgtata---tcccccaacaactg-taacagctggacattgtcagaatggtgctaataaaaggaaggagggagggttaaacagtctttgctcatacaaaatgctcagagtcagtcag-aaaaccattattatgaccttgtgctgaccacatactatgaagtgttacatgagcaggg-acagggaagttgcttaatggaagttatatagtagttagatgtatccttgtcacacttcatctaaactgatacattgcaatggtccacactgctcagacctggcaattactgtccaattccaatctattccacactgccactataatgaaaaataattaggagcctgaaaatgagttttcacatgaaatggtttcagtgcttggacacaattgcctttggcagatggctttgggtttgctttaatataataaagacagttaatcatctct-aaagagtgcacagaatgaataaacttttaacactactttgtccac-gaaattcttctactgatcaaatagatcatagtggtgaagccacaagaaaacagtagatgaaactgatggagagcttaattgtatcaatccatcaaatcctaaatttgcttccttta-aaaaaa--ttcatctttaaatccaagtgcactgatggcaagacagcaagtttaaaattctccaactgtcaaatgctgttttactaattatctggcttccaaggcaatcatacaactgtaatcattcacctcatgcctggaaacataagtcttgttc-ttttgatgaatatttataagacagtgtaaagcagtctactttcttttccctttaggcaagacaatttggagttcatcaatatgtattaccaaggacttttataaaaggcacttcaaaggaaattcatcaggcattccttttgtcttgatttctgttagactgatacttccttttgacaagtatcaataaattatcctctgatgggcagaaactt--------------attaatagaaa-gcaaattgaagagtcattaatcaacctgcagtgtaaaatgtggaggg-gaaagtagggcacaggaactgacagggaaattctaagctccttgagcttggcaccaagtgaaataaaaggcagaccaaggctaaaaagttcatgaatatgt-tccaattaatctgtatgcgccactgcaatgctctttagtttggttcatttaaatctgaaattcccttccccgttgatgtcagctagttagccaagatggtgcattactgttatgatcactgcactgcacctaatttagatttatctctttagggattcagctccaccccctgctagctaatatgctcaccatgtttaatgatgcaaaaaatttccctgagtacaggttatttatctttatcagggcttgcttttggctggctgtcagttatcagcaagaatatttgttcctaaatcgtttgtgctcatccatattccagtgcaatccagaggcccatattatcactaatattcagtcctgc--agagatgaaattgcatgtttgtgttgtatatttagtatga-tcccccttcccccagaatataatgtttcgtagttatcag-gaaaaaaaagcagttggaaattgtttgcaagactatggatatagaattgctgcttttaaattttaactgcaaattgtgaatttcactgccttatattatttatttctgaaacaaaagaggcatttttcaataaaactactgaaaatttatgtaggctgtgagtattattgctgg----tttccagacttcagagggtttatagt-----------------catggaaaataaatcatcagaaaccttatactcttctctaaattctcagctactttatttatggactgt----aactggtggtg---aaaaaaataataagaagaaatggcctttaaaaagtatcagcttag-aaaactgacaaatatgcagcaaaagattatggagacatgcagtggctttgctaaaattaaacacagtaagtag-aaaaatgtaactaatgtattaccagtttgtgccataaatttagcagcatcagcttgttcctgagggacccttttctcatgaacagatcgaggtcgctgacttttaattgtatgatctcccatcattccaaattctaaagacagaataaaggtttatgaaagcttgtgtgtagacatttctcaaaagtttacatactatctcatgcaatatttaagagatccttaattttttcatgggaaaaatggtcaaattgataagccagcagggaaaaattagagcagctgaagtcctttttggaaaatttcaggtaaatgctatatttggttggatctgggttttccagcgtccaagtgcagtttgtaaagtttttgggaaacatttcgcttacagaatatgatccataaatgacccccttcaccagcgtcgaacaccagaagtcttgggcagcattaaatccaaacataaccagtagataggtggaaaatatataaatcagcaaattacgaacagccttcatcctatgtcatttggcctgtaggaaagggaaggaa--attttta---------aaagagggttgaatgtttt-gtgcaatgtaaatc------aaatttcttacaaaac-----tacacttggatg-t----ttccaaaattccagtta-----------ga-atgtggctaactctcgaacatgtttcctgtgtgccagtgactgcagccacattggactaaagacccattctgtgcagacatgcaaagcatgcaagc-aagaaatgttgaac-aaaacgtgcacttttcctctgaggcaaccaagcagatgacagcacagaagagaaaaggcacttacagttgttctagagaggcaagtcctttaaatgcttgcctgtcaattgactggatttcattcttgtacaaatagctgaaacaagaaacaatcagtaatattagtatacacaaacaagagctacattaatgt-ggggaagaattaaagtgacacatgaag-----acagtatttcaaatacacattagaaagcaacaaaacaagacatg--tataaacaaccaaaa-----a--------------cacttgtt-acttgtgtgcca-tg-gcttctaggatccaaatagaaattgtgaaggaat------------------taaaatggctttcacttc-----tatttgcaat--gaggaaacaaagagatgattataaactgtttctcatattgttacactcgcattcgacatgtgcatctctttctctct-------ccccctctctt--tccccagg--aaaaaa----------aa------aaaagcaaaaacacgttactgctgtggagatagcaccaggtgcatgagggtgacctcacacacacaccaaatcgggagctgacatccatcacactttgaaattttggatttcatcatttcctgatctttctaaagggatcacagcacctggccctcacagctgtagttcatttagaaagcaatttaaaaagcga-ggaaaaaagcaaatgacatcttgctgcctcagccttgtcattaagaatagcagaatggccttcatttatgagacacatggctaagaattaatatctttcagcattttctccagttgagattacaaaagggttgaaaagaccactaaatatttagcgctggacactgctggtttattaaagtgcccttcattcacctgctccatccaaatcaaacaactctgattggcgtgccgacttgtaaacgggtattgtgtgagcaatgggcagctggagtcctctgagaatcttcacttgtcggagatgaatcaatcatctcgaaagatgtcagcatctgcccaaaccattttatattagaataaatggcagatggtggtgtttttatatttaatcagttccaccaaatgcagtttcatctcttataaaactaaaccatctgcagcatgtaggtgttacagatctaactaaatgtccgctgcagaaccttttt---cccctaaacgtaaactgcacgtgt---tagtggcctcttaatgggaatcctggcactgtctgtcttctctgttctgcagaaatgttgaaggagttgaaccagcaacgcagagcgaaagagtttacagacctgaaaattattgttgaaggcaaagagtttgaagtccaccaaaatgttctagcttcctgcagcttgtatttcaaggacctgattaaaaggtttgccttccttccagctgtgatctggtctgttcttttgtagggcgcatttgtgtcgc--tttttttttcctcccctctctttcaggtttatgaagatttgattctcctgtcacagagccagtagccattctttccacttactctgaatgtgttg-ttttt---gaacaaaag-ttagactatggaaatgaacttggcatgggtactggtctcccaggtggagagggtgcacacaagcctccttagaagtctcagatcaaggctagtcggaaagagcaacagagcccagccaccaaaagctagtgctttggtgactgacaggtacaggctctttctgaagcataaaaaggaatgctaaatgatctcactgacagaataaatcttctgtttgtttggtctggaccagatgtgctacaggctgatgcagaaatgtctgctgatgccaatctcagtttaaatcacaatttggcagcaggtttgggtgtgttt--------ccccccac----------attattattattaaacttgcagcctacttagtgctttaaaattatattgacagtcacagttaattgggaagaatcagcttgacttaacttttcttaattatctgtcagcgtatggaccagtggaccctgggccacagagtacagttatgctaagcagaaaagcatcatgggaattggagtgacagctcattttcctccagttttgtttt---------------ttttttctctcccagctttcgaatgacaatgcagaaatgtggg-tttttcccacactttctctgaacacctgggccaatgcccgggggagcccaaagccaaaactgtcacatttccagacatggtcttattgctgtcactatgacaggattgttgacaaatgccagcagtcatctcagcatcttgggaaatgtctgccgtggttgtgtcaacagcctgacagaaattgttaatgtttaaa--cttcttccactgacagaaccctgtcttgctgacagtatttgtcatatgaaactcaatctttgtcaaacttgcttaaaaattaacacttcctctatttcttctgcagtgaactgccta--gcagtgctcccc--------c----ttttttgtaatagctgctgcacatataggtacgcttaccactatgtctttatagaaactcctgctactctaaaaatactggcccacagctgtttaagattta-tttttttaaaccatagtgccactgtttggttgtttccaattcct-aaaccacaaatagtaaaagtgtactcagtctactgcaaacataaatagcaaatgcacgcttcagcacttttaaaaggatatggaaattggcaacaaaaatgcagttcatgttgaaaatttacaacagccttgctatatttcttcagaaatacaatcaggtaaaattaggaagatctctactagctgggtggcatttttgcatttatgtgtttctctttcttt--taaaaaaac-----------ccctgaaagacatccattatgcaattttctttgcatcattggtatttgttggatcacttaaatt----------gca-ggggaatttagttcacatgccctgatgaaacctctttccaaatggtaggctacatagtgttgcttagtgcac--tataaccacttgatggcaccctttgatttagtacatacctcattagggaggggg-aactgtagtgc-agtctatctgtagtatttgtaatggaataacatgtaagaactaaagactgcaaggtatctggttaatgtagagatgaaatgaatgaaacagcaaggctaagctttcctgacccttcatgagagaatagatgaaaaaggggaagaataagctattgtgccaaagggagatgatgaaattcaagatccacacacataatctctggctcagcctctgaaatgttaatccctgggtagaattattttgagctgtagattgcaatttatcatcaaaatggcactgtgtcaaacaatacttcttgtcaactttctgacatttatagt-aaaaaaaa-aaattaa-atgttgccaccagcctgcacca--tgagcagcctgtaataacagtttaaaaagctttctgaactatttgacaagatttcttagtgctgaggccatatgctatagcctttaagctatttcttcctatcagtttcattatcacctgcctctgagtctccaatatcatcagtaagcacatgcagaatcataattatgccatgtacaagttctttgataacatgtacagttttcttcttaattctttatcaaatgcattgatcgtggcatgtgtgcattgatccaggtccgccatctggctgtgtgtgataagcacagtggcatctttgcatttccactgtcattcattgcgctacaatttggctgcaggggagtagtggctgggattagccctgttctgctacttacttgcattttaagttgacacctctacagcggctcagaccacattacaaactgaaacacatacgcacgacttagtgatgtgacacttctcaataagcttactccactagctactcaacaatctgtaatttgtaaatataattgaattagcaatgcactaaaataaatgtagacaaaataaatatagacaagagaatctagtgaaagcttctgtaatgttttagattaataggcatacggaattcttcaca-ttttttattatgttgtccctagatgaattcaaagtaattggggtggttaattttatttacacagagccgttcacagcgcattaaataatagagataattgaacaagaattgtcaagtgtgtactgatatcagacatattacagaagggaatgtgcataaaacttcatttctatgcagccattgtttatggtaattaagtacacagatttatcccttggttgccttccaagcttatggcaactgctattgttgtgctccattaatatgtaatcaggaaatagtttaattttc-------taatctgcagtttgagaattcactttctaacaactcttaattactgcattgccctaatgatgctcatggttatgaaaattgaaccaattactaacaagactgctccaccactacag-cccactctaagtaattaaatcaatcctttgtacttaccgtattctcttctagtgagggtactagatctgattatatgcttcatgcatattcagagtatggcactgacagctctttaatgagctcttacttaatcagtacgaacaatgttcatcttgtt-ctttccccccttcatacattagagcgaggaacagttgggg-a-aaaaatgaaacatccagcattcatttgaaaaatatattgtactttgaaaagtgtctaagctggggaagttgcattctgccctttaaaagtctgatggacaaattggattactagtattggattaaataacaaatggttagaggagaaatgagagagctcgctgtgatcacaggcttttaatatt-ttttttcctacttataga----gctgaaggggtctttaaccagttattaaagtcaggattaatttttaacactacattatctcagagattttcatctctgtgttcagctgggtgtg-tttttcacttctacttgctgaggctgttcctgctaatggctgaagaaatggaacattacaccatttaacggtgtgggtcacattaatcactgagaattcttttaatgtctcagaagtaactgtcaaactggacatactgaatctatttaaactaaagcatgcca-ttttttatctacagtgatctttaattcacataaaagggtcaagaaaatgtgattaagtgacagttttaaaatgtactataatattaaatagcttgattaagtgacaactataaaatgtaatacaatattaagtatctggctatgtcccaaaagaactttaaagtattttaaatggtttgggaatatagaaagatgactgaatttaaataaaaaa-tcaaggc-aaaaaggcatcaactctgcagctatatgcattaattaaaagaagtttgttaaactaaatttgaa----aaaa-aacttctttaattgtgtttacccaaaagccttttcttcctaatttaaatagcataaacatctggactaaagcaatattagaatcatggcagtagtcaagcaaatcttgtggaaaataatgaaattagatccctggtgttgtgacaaagatggggcaggatacatcagttcgatgttaataaaatttccatgaatgactgaatacaattaagaaattgtcagttgcggcaatgaacttttgtagctcatagatgtttgcatcatttgattatgctggcaatttaaaattgtttgttagtgtctgtgctgggatattaattattttcatctttattgcatatctataggtttcattgcacttttaatggcaggcttggtcagagaaggtgaggaagaatgtgagtgtacttggctgctcttagtgtctactagctgtgcttgaatccttgtccctgtagattttaatgtccctgcagactgctggcagcctgcttccagctgtggcaggcatgatgcagtgaattgcttttgaatgttctttactcaaataggcagtaattacaagcttaaagaggtttagtggtccagtaaactacataatcacccctgaattagcctgggctcatcagttgcagtccagcaagctcaagactgctgtttgtatgcagtctttatcacatagcaacctgagcagcaggtgtggaacagcaagaatcccccataaacacaactgtctactggggacaatgatctctaatgagatgaggctacaccatcactgtaatttaagtgggaaaataaatgccagggaatgcgttcaagctccaaccttgaag-accctt-a-------------------------------------------------aaatccaaaatcacctgcacataagtgctc------ctcc--ccctctttct--------ctctttcctgacaactcgttgctggagagcctcaaagccaaggctgtcctctcttgcttttaatgaaattcctttctatttgttcaggtatgactccccttggacatgcagggcatattttctccttgagttaggacagcttatgacaaataatgatgaggaatcaatagacaggagggaaatattgggtgagaggctgaatgaatctcagagataaattattgaccaacggcatagcccccttctctccctttctcttatgtgtgcctattccatctcactaacaacctgaaagaaaatcaaatattttgtttgggggcttcactaatatcagcaacttttactatcttaatggcatttttattgatctcagctttaatgggagctgtatatatttgatgttggtcatttaaagtagatgtgatagctgggtgcatatctcgtcctttgtacacatatttgtacaaagtgttgcctgtaattttaaagatgcttgcctgagggaggtttcatttttccattgaagtccccttgatttactgtatgcaatatgttacagcttccttatttgctcctctgggacacttactgacagtaaatctctattaaaatattcttccatatggttgcatgaaaattttattgcagtgagcctgaggctgaaggtcacagctgagtagctgcagttaagcagtgcagtctatagactcggaggtacatctgttctgggagtgagagtaaaattagaattttactctcaatagcaattctctaaactagttacacttgtttactgttgcacgcctggaccaaagcaatactttccccatacatgtcacagagcattgtgcctacatgatttaggtcgtaaactctgatccaggttaatgttggccacattaacatgc-ccccc--c--------------------cagcagccacacacctccatgcatataaacactcacaaagagtgatggcagaaacaccagtccttgagatctgccaaatctgacaagaatctacttgaacaag-gtttttcaggcagaaaaatacagccctaacatgtgtaaaggaaatttcaatatgttttgacaatagtgtaatctagagaaagtgttatcccccttgtggaggtcatcattcttaatacagtgtgtgtcatcaattctcaggacaacagggaaaatgatctagtcaatacatatgaaacagaagtcatgcataaacatgccgcttcagctctaaagtgggtgacaccggtgaaaattggatagcaggccgagctgcaattttccataactttttattattcataagatcgtgtgatctaataagccacacctcaaattactgtccattgaaggtactcttgagtgatagattctgacaaaccagacatagaatatattatgattaagatcagatgccagcaaagtcggactctgtgaggcggatgg-tgcttggcaagtttgggaacccctggtctacgctatgagatgaacgcattggaaccagaatt-cttttctctgcatgccacatgctcatcctgcccaggtgccttaagcaaggatgagcgtcacaaggcttgctggttttgaagacagccttgggtgctcaagaaat--------caggcaggcaggcaggcaggcagcacctacttgttacatggacaggcacaaagaccacagaattttcctaggtccgtcaaattcttttctgcttctttcatgtccttattgatttggtccattccctcttcgatgcgttccagttgttctgattaaacacaagtattttatccccacagtatgaagcggatggaaagggacaaagg-aaaaa-aaaagaca-----aaaagaaaagaaa-----------gaaaacaacttcagacattcactcatgacaaagaactggacacttacagagcagagctggcacccagtacctacttgttacaaggacatatgaaaaggccacagcatttccctaaatcttttaaatttttctcagcctccttcatgtcttggttgatatggttcatgccttctaataggagaatgcatcaa-aagtggagctgatttttgcacttggatattgccaaaatggaaagatcagctgatcaga---agcacagcaaatggtggcatggagcatgcaatgagacaaacagaagaagcaagccactgcagacagacttgtatggtagttaatgtatgaaaaagcttacttcatttagaaagctcactaattggtctaccgttaaataatcagttttgtctccattgctgaaaagaaatttattagaaaaagtaagttttcatgtaagatgctacagcaggtatgatttacatgttgaca-tttt-------taatattctcaacaccc--atct-aatattctactactgatataaattgtacatcttcaaaac-gggcacagttgtgatgggtaaacttgcta-----actatgcttgct--acaaaacagcagt--ttttctccatttcattattctttccttaagcaatggcaaaaa-gaactgttgagccattgcctacaacccttcagcctctagtttcttgacagcagaggttatag------------gagagtgagagggaaagagagagag-------------agagagaagggaagaaagaacaatgtgcaatcggcactgcatt-agagatggaaaaagtacttaacgccggcaacattcatcaagcctgaatacataaatgccacattttgaataagccaagcacaagacaatgacaaaggaaaggcacgtagcttcgggaatctctatcattttcatttgctgctgtcaggaacctg-ttttttgcctctcactctatcagccattatagcattaatgaagtaacctcacatagttattgactaggttgtcagcctccctgcctgatcccttaatagaaaccattggtcttcagttaaaaatggggtgagctgggaggtgctgtgggcatgtgctgaatttcaagtgcactcctgaggttatcagagagccatgaaatgcaaattattatattttttaaacacacagatttcaaatttattgtacctttatgtggaattatactggagttgaacatataaatcaatttataaggtctaatgacacacaaacgcttaaaaacgaaaggtgatgtagtaaattcaaattaccattacaaatgtaagctttgtagtcagtgtgtgacctgctaaggattatatttaactcccctgagagtggtttatcataaaactttatacttttattacagtgaattattaactcctccatgatgtgagtcattccaagctccgactatagc-ttttttaatgacactataatagacatcttgctaatagcagtgggattgctacctctgaggt-aaaaggggggaaagaagaataaaactaa------aagaagaagaaaagaaatggaggggacaaatagcatatttcccaagagaacaaaaacaactgttcaaatgaagaactgtttgaggccatggaaggctgaacctgctcccttttactcttgttggaaaacaatagcttaacagggtgacacctgaaaagaacagttttacccagaatgattatgacagccatttgaataaaatacagattttgcgagctgtagagcatatcattagaacacatcctggcctaaggtttggttcacaaactacagcactcgaaccaagtcattaaatctatctaaaagggcctcatttgagaagcaataaaatttttaatcattttattattaaaagagtgtttaatatgtagctaattaaatgccaaaggcaggttatctgagtttaaccttcaaaaagaaaatgatgtatcaaagtctgcctctggcatcatgggatagaaatgtcatcctcataatcattgcgtgacaactagctagtggccttttctggaggtatagttaaattacctgattaaattaatagccatttagatgttttaggaactgcacagacctatactaaatgaaaattaggtccattacatttt-ctgcccaagggacaaagagac-----aaaaatcagcttggtgaatagaactcatccgttcctc--------ccacc----cagcca--cccccacttccccctctgtaacctctaaaaagaagccgctttggaagtctcctctcatttgcatggggagatttaatttccatcccttaaatatgacgaattgctgagatttccttcagttaatgcttttaacagctcccaataaacttcattaatcaggccagctctaggcccaacgtgcagcctggaagcagctaatttgcctgatgagcctgagactttagtgaataaacaggtggataagctgagggttttatggccttaattacactctaatcagttcagcgcttggcgggcaaaaaaaggaaagagggaacgaaggaggcagcatgatcagccatccctttattattttttcaagatcagtgcttaacataaaaatttcatcacaatctttatcatcttgcaacggttgcagaaaggggcccggctctctccacc-tttaacttccttaaagtcgcctattttaccttcaaatctgatgaagtgtcaaagtcatttaccagtaatgagttctgctgcaaattttattttgcttggaatttaattaatgggccaaagactttccattgtgatttgagcaaatgaataataaatcaagaaaggagatttgtcagggaaggaacatctgtttcttacaagcgttacaacatgactacagcttggctgtgcattaccagcacaaagacagtaggagtcctctcctctctggctctcttcatttattgctccactgaaggtgaacagagagcactctaatgggcctctggtgttaataaaacttttcgcttctccagtttttgccatagccccttcacactagcctagttcttgggaaaggcaaaagtaactgagacctcttctttgcagacaaattctagaacttcttaattatgtacagacttattatctacatccccagtgttataaagtaccagaacttcattagaaaaattaagctggaaaaatgaaggcaccactttgtaaatttccactggaaattagctagaagaggcagaggaatactggatcaaaagagggtaatcatgcttaactgtgccctagagcacccgcatgtataatacgatttgcacagtaactacctctcctattactgcttgtttggagtattctgtgttaatggggttagctaatttagtattttaacttaaaaagactctgctgattaataaatgttgcacactgtgctagtaattaaaataaatggaagagttacaaatagaagttgaattgttaagaaaacattatctgaaaatatatgataatccctgtttatctacacacttggctttttaaaacttgttag-caaaataatacttgcattactatacattttaattccaaggtgaatatttaaacactcccagaaaagacaagtgtgtatgcccttcaaagtaattagcaagtttcaatggtgattggtaccaaacaattattgtcattgatcagtacaaaacagataattttaaacaaagtcattgtgtgctcagcagattacagcttgttaacgggcaagttctaaatgacctcttaagctagtcaaatcaatgatgcatattcctcattaagtaacatcaaaatgtaagtggtcttataaataatgtttattttaagcactaaaacaaatggcaaaaccttgatctatcaaaagccatctgctcaacata-g-tttttcattaaaattgtggaaaaggagccttaaaatcaga-tttatattggcatgctcaaagttactggaacagagacatagtgatttgatgatgtaatgttgaagtcaaaatggagtattttgctgtgctgaagaaaactaatggaaacattcactggagtaagacaaatggtgttaaatgagaaaacacaccatgaattgcaaatggagctgagttaatttgttgctacagtagtgttgccctactgttaaatgaaggctgtgtaattatcttgctggcagagataatgtcaaaacctcatttctccttacatgcctcgtttttacatgagggctaattgagctgcaaggtgacaactgattatatatggctatcattggggtcctcttgctcaatttgcaaataatgttatctttcttaagagattatttttatatcgcttgtcaaattagaggcggtacagcttccttgcatcaagatcaaagcccactgttttagagc-tttgcattttgctggctggcttaagcatccacaaatagagaactgaaaggaataccctgaatattaaatgcctttagagaaaa---gggggaaaggtgtactaggttataaagtgaagcagcatgtatctccccgttttccattggctgtttatccaacatcaatacaacactttaggagccaaattactaaacaagctgccaattaggcttgcagtcagctggatagattagtggctaagagaggcagatacaagattttcatctcttgagccaattactcaagtgaattaccatccacagtgctccttgggaatttaaggtagaaa----gactaactctgc-----taggcataagtgagatcctggat-agaggggggtcagggttatcgggccacatcgtgcaaaaattgcccaag---aaaaaaagagatccttctaggaaaggacttaaaggatttagggct----------tgctttttaacatagccagctgttatgggt--tttttt---------gtttgttgt--ttatttgacaa-gtttttgtttttaacaataag-tccccctctgggacatgtcacttggagcttgtgtttgtcatgcttatagtgcagggaaaa--acgcacactaaattcaatctttaaattaagctgtaaccaagcttgtatattcattagaggagaaaaattctcttctgagaagttcaaattgtttattgattttcatttctgtgttcaagtgaagcttgagtaagtctgtcttactgcagtccctctggggcagcacagccaacaagtgcatcacattttaacctaagtgagcagtt------------agcctgagtgttgtgtgaaacagagtttgaatgttattgtagtcccatattaagcctgaccttgcagctcagtattaatttgaagtagcggaattaaaatttttcattcttttgcattgtcatgcctcacattgataagcacaaagaaatgtaaataaaaaagacctatttcacaaccctagctacaacctttttgttttatgacaaaagacagttaattagcatactagcagtaagcagccttcccaaactcctgctaattatgtattctgttgaccgtgactccagtcataaggtaattggcttgcagcaacatgacatttcaaatcatctcttgaaattacatcaaaaagccagcctgttttgttttgataggggaacaatcaatttgataagtggtaacacagctcattgtttcacattaattagactaattgcagcatgttagcctctgaaatagagatgtaac-tttagctg---gagatgccagcagtaaccagggtgggtggttgaatgaatggacattcttttgcttccaatagagcattgttgaacccactgttg-tttttgtctactctcaacac---attaagccattc---catttactgagttttcaaatcttaagttccaatcaaccactcctgtctttgtatctgccttcaaacatgcagcacaatgtgcgaagtgttgtgatttgttgccatgctgacagtgtcaacttaactacagctgacaaacagtttttaaatagaacatttcaattcattatagtattct-ccatctgtttt------------cctgctatctctttacttatgcaaaacattggaaaaatgttaccagaatgaactggattacacacaaattaactactaatgattgggtacttaacattaaaagagaacggataaaacatatttaattactccaggttacacttctaattcctcaattcactaaaggaaacttggcaagaaaggaggcatcattttgttgctttcgactggagcatccgagggagaagagctactgaggcagctaatacacaaaacatgatcaaaagtgattaacaacagcttcatatgcaaattgcattaatgaaggagtgcaaagtcatcatgtaaattaaatatgtcaaatctcttggtgaactttcaatcttgaggaaggga-ggggagttgaaaacacactgctttaa--tttttttttctacatcatcaattttctgagattga-aaaaaa--aaatctaagaatcttagcgctataaacaatgaacattataaagctcaattttggatcattctaattacttcccaaaaaccaaataataaacagcaatcaatatgtatctaaatcataatttgcttagaaacgaggacagcaacacgccatcctgaactgctccatattttcctcacagaagaaatttagttgttcagagtttgcatcacaaatggcttataaacgagcttttgaatcatgagcaatgtttttctggtacagttaacttatttctgtctccttaaactagtttgtctttatgctttgaatgctacagtaatttctttaatcaaattgatggaagtccctttcccagcccacactgaaaccaatttattggtcatgatacgccagctatgttactaacagtcgtaacgaactgtcaggcaatatcgcagtgaagctaatttgaagtcattaggtgtgcagcattcaggcaacaatttgttacagtggttaggaacacagctgacatttctgaatggctttgttcagagcaggtctagatgagcccaagcaaattgtaaactaatttaaacatcactctgtga-acttactac---taatgtatacacatagagagaggcacacccatatattc------------aaagggtttatcattgcatagaattagcttacttatattactaaatc-aagcaaaggaaaagtattgttgtgatacatgaccacatcttatcagcagatgaaaatg-----atcacagtggcattaggaaattcctgactttagttacaggagcattaaggcacaagaacagatgatggtgccctaatagccctttttgagaatgacagggccccaccattagcatccttttatatccttggaaattgctcatgcctcgcttttctggttcctatctgcctcgctcttttttatttctctttcaatttcatccgcgctcggataagcgcatgctaacacaatatgattgagctgtaaaatggaacgctgtcgcctctaatctcttttatgtagatatggaggttcttccacactccagggaggattcttctctgcatttgaacttaaaagtgctgaagcagtgagccagtgtctgataagt-aaaaaatcatttgttctttgttg--ttttttcttttgtgcctccctaatgctttattgtggtcttaagtcccttttagcatttgcataaagttcatgatagatccctctttaatgacgtgccgatcattagatacctgtgtgtcaataacatgctctgatgctatgtaccattgacagtcacaccgtgcccctccatctgcttttgttttgaccctatctttgaactttatcttggttgctggccagtagttttccctttaattacaagaaggaaactgtcaataaaatctgttaaatgggatgcaatgagtggcttgaatgggcggacggctatttgttcaaattctgcagcattcaaggtattgacagtttgttttctggggccatatgtgacgatcaatctcaggctgggctcagccgcgctgaaaaatgaaaaaacagattgcttttgcttacttgtggatgacgacttgtgatttggtgcggttctagtaagatgagaccttctgcccaaattg----cccccccgagagccaggacacgtgactgtttttagaaataa--tttttaattgaatggcata--ttttaggtgat-acttttgacac----tttagtactcttgtctttccttttt-aaggacagtatagaaagtttgatgttcaagcataacttctttttt----aaaaagtagagaatagatcttcatgcagaatggctttatatgaatgttgtgttatgtaacagatggaagtttaatggagtaaaacacagtttgtaacaggttcattgtttcatatgctctggatcactaaattggcaggt-agagatgaaaggtgcattaaaatggacgtcctgaaaattatagaattctctcaaaggaatagtctttaatttcgaattatacagctaa-ttttaatgaattggaagctataatgcataacctt---tccttcattcaggaagaaactgtgagttgtgtaaggatttcttctttcggcatgttgatgcagatctctcagctgtggatgttaatggtccagattgttgccaaaacatataaagaatcacttttggagacacctgatctttggcatgcagcatcgtttgtaacaattttaacgctaactaagtacactttgatgagacagcatttaataaaatgctcattaatttcatcattagcaagggtatgctaagaagtaagccagtttcttatgtcacgcccaattagcatcccatgctagtaatcccattagtattgttgaattcactaatggaaaaactaatgggcatgctaccagggcacattaattgggcatgacaccagttctggttttaattattaaactacgataatgaaatgtgtatttgtaaaatattaaaatgttgaaatagtgtggaagacaata-aaaattgttcacaaaatgtaatgtg-tttagtgtt-taagtattgccatttgaaagagcaa----------aaaaatca-tttctcaaaca-taatttgaagtttaacatttacatctagctttccttatcac-tgaaatgtagccctgcaagaagcaaaacatgattcttaattaaccactgaagccctttatgtgatactaatcccttactatttgctaggttttggtggctgcatgaaggatgttaaatttacacgaggtgctgtcgttaacttggcatctgtgtccagcaatgttgtcagagtcaatctggatggatgcctatcaactgacagtgctgttaactgcaggggaaatgactccatcctagtgtaccgaggaaaagaaaagagtgtttatgagagtggtctccaaccatttacaggtagtgcattggtcctctcattatatgaa-cagttgtatgattttagttcactttgtgctaatgtattcc-aacatttagacacattctaggcttctgactttattctgcaggataggcaggcacagagtataaatttc----actgactgactggaagtgcagaggaaatgagtgggtaatgagagcggagcagccagttctttaattgaattaaaagctgggtgacaccaatgcagacacctgtccaattacagacaggccaaggtgtttaccattgctgtacaagcgatttgaagatgacagaaatctttccgcccacagattaacataatgaaggagaacagattacagtggatgctagccaaacagctaggttggcagctgagagaggaggaaaaagtagcttactgaactatgtaaagaaaagaaagtgcactttttcatgcttatcaatactgaactc--tatttgcatttgccagcttgc---ttttt--------------------tgggagacaacaggtgacggga----ggagaaacaaacagaaaatatctgaagatccacattttggtaagac-gcctgcacagaaggtgggtgtacactaagtgaagctacttcggcagtaacaatggagagcaccccagaaggtgttcctgctccagaagcccagtcatattcctctgactcctttaacgtctcatggacaaagccagagtacccgaatggtaagtgaactcttttagcctcaagttaaaaagatgattagtaaaggtaaattaatattctaaatggcagcttatatgtggtgcttaatttttaatgatcattttagcacataaaatacctgagatagtatcattgtctctcgctggaagattgaagttttccgtcttgctttgctgttttagtggctcaaaagtgctcccttttgttggttctcatgtactgcattcttttgcttaatgctttctggaacaactaaacagaaggacagtcttctaagtcatgtcatccctggttgtcatcctgtctctcaaaccatcaaaaactgtattaaatgttgcaaagctgcatggcaagagaactttcaaaagtcagaacccatttgc-agagcagtccttgtagaaaatgtattctgttctcggcagaattttcctccagttctttccactgagaagtttactgatttctcccagtggaatctgctggaatttatcggttcatggttggcagtcacagattaaggtaaatgtcgatccgtaatgaccctctacatgttagtattgcagtaaagctgggcttttatgtcaaagatatcggagagggagctattacacatgacaggggtgatcaagggactccagaccaaggcaagcattattaaatattgactagttctgtgatttatgtagagctggaggaaaaaagtgactttttaaccattatatattcttcagcaacgaaaaccagccatttatctcc-tgctggtaataaagaactgagtaagctgttttaaacaattactgtacccaag--tatatcttttaaaagattttcaataaaatctaatgttcacagaaaatctcataaatgtcaaaattgctgtgggcagaatagggggatatagtattttcttgatctgctgcagcaatttatagatttcaggacgtggtttataagaatgctaaatgttctggaattacagctgttactgatcagtgattgagccagatttgtgttattgcaccatgttcttgcttgtacctagagagcagtaaagcctcaatataataaaaagcacctgcattttaaatgaaatttcaattgaaaaacttaacagcccttcaaattgcagaatttaacgcagcccagtaaagcttaaataacactttgcctccacagactgagggtttttgcattcaaggtgacttgattgtgtcgcatggtgaaattatttacaattatgggcctatattctcttcccca-ccccttggcccttggtaggcatgtttt--aaactgtacattctcggtgttaaggttcaaaagtcaagtgctacatctgataaattaggcaaaggtcaaag--------gctatgcagtgcagtttcagaggaatgtctatttctgaatttgcagctcattcatgctgaagtgatgcactatgggaattactaccaaactctgctcagcaacatctgctctccctaagtgagttagtgcacgtcagacatctttatgtcagaatattgcagtgatggatgcagtcttcagaaaatgctgcataaaaatctggtgtgccgttctggccattaagtgaaattactatttaaattaatggcgctgtcacagtttatctgtgcaaagaatgaacgctgattagggtattaagtaattagcaatttatcacgctggaacaaggttgataataattaaagaagtaatggtttaccaaagaaactagaaagggagtctataaagggaaataaagaaccttacaagccaatatgtggcttcactctgatggttttgtaaataaagctgatgattaccactgcaattccacagcagccagagaaaggaaaaacaggaaatataatgcagaaagtggaaaatattgtaaattgaatttgacagtatttgatggcatttgattattctagtcacagccaaacaatgatataaagagtaatatgaaacagaatgtgttactgcctagcagactcaaaagcaataaaccttcctccaatgtgacacaatcacttcacaatcataattgtagcctgtttgatacctctgagtacagcagaagggcactgactgacatagatacattttgttttttatttaaagtgaaatgaaaatggcgcactggggctccagatacaatcgttatattcacctacataggcatgaatcacttggcagttatttcagctgaagtttaaatgttttcttcttattt----ctttatttcaattt------t--a-tttttgtcagtgcagcaaagactttccctctctcccctt--ccccctg-ccccc--cttcctcctcttcccagttgctttaccttcaaggatgatttgttttattaaactgactgtccccagcctctgcagtacataataaaagcctgacatagcagcctgcctgccttctgtgtcctgcagatactcatcataagtgtcaggacataccaaggttagcggtcactggaagtgtgctggctggctagagcttttgccaaacacgcttggcagctgaatgaatgtcatagagaatagaaggggaattacaaaggttagagagaagacagcctcgcc---aaatcaacaaagaacacttatcaaatgctggccatgagaacatccaggcctccaacaagatgacagctaaagtgtgcattggggctgtaattactacacagaaagttgtttccatgctagcaaagataataaacgaatgaaaatttatggcagggaatctaagtaacaaggaaacagaagcagggagactggtgtttctcccaaaaggccaacttgcatcataattgccatgcagttgcaagggtccttacagataattgaccagaaaatgattaagtcatcatcaaatcgcttctgcttgcaagagttcaaacatgtacttaacctatccaagaattatattttcactctgtgtgtctgctctgtctctattcagcccttgcggggaacctgattaaaaagacaactgaaggacccccgttatctgatcttctggttaccgatttcaatagaacttaaacccattacgatttgctgaacttggag-------------caaaactttcattgt----gtccttctttcttgggaaacttgtata---catctaagccatatgagaagaa----------------acgtatgcctgtgtgcatgtggaatatctcttaaaaggtaggcggccgcctgctgccgtgccaattactggatattaatggcaggatggtatgcatatgtcggagctgggaagcagaaggttaatagacgaacagcaccagaagatcccatttatcagtttctatttatctctccttgggaggtggcaggtttacagtaaataccttctgtccttctaatttcctaatgatgggaataatgatggagaatggtgaagtcattaacgggggactgcctctgtgtatcactctgtcaactgcatctctccgagacccgcaatgaaaagtgatgggccccagctgttcactgtgtcctgcgctcctccctcatct------cccttggctgcaacaaaaccataaaatattttactgcaaagccgtgaacaatccatatgtccatttgatgcatcaggccaccaagaagccagggcttgtggggtaacataaggatatctgaaggtgacacatgctgtcatttgatgaac--agagatgccaggatgtggaaggggtggggtg-gggggttctggcagccaaagccttggccttgacaacttgtgatggtgaccaggtggggtgtgttatcttaatagtctggagctcttgtgaattatttgctgatagatgtaaacagctgttattcttggtaatggaaagcaattagaaacatctgtactcttggctatgagtaatgcttcctatcctcatggctcccaagtgccaattggaaataactacatcatctgagtatggctggcaagtctaccctgcattctggactgatgattagtactgagctgtgaagaacaagaggtgaagagcaggaaaaagaggtagcacctggcatggaggag---actggaaataggaagggaccaatcaaaccacccacctgggagaagtgtcattactctgatcaatgcaacagctgtaatcccccaaagtgacttctccaagcttggacttatctcttctc----------ccctctttctctctctttctcttgtaacctctgtttctttcaactatgtaccaccaa----------------cccccttttaaaat-atcaaccactcaccaaaggttctttgaag--a---------------------aaaaaaatacgactgctcgtgtaaacaattaatggttgttaagcatggcagtgtatattatgacaaacaacacatgctacattatgccagctggtgtaatgatgtgataatgtctgactcattaactctggcacacagtttacgatgcccttctatgacaggattaattgattcacacatacattaaaacaaaaataactaaatggaaattcagctggaagcttggctcctcacttgtcataa-----accccca-ctggtagttacaactcaagagtgcccctttacagggcaggccctggagttggcacgctccatcccactatggcatgcctgttc-ttttttctaattccaaggggccttttgagt-gggaaacaaaaggttaattttctctagcttgcccagactgacttaatgtaacagaaggcagcaaattgtattgatttagtgacatgcaactgtccagaaagagctatttatacattattcaggacaaacactgtcataatggacaaacagcagcagcatctgggatgttaatgtctacaaataagattattctttgaaaggattaggacgaagcattttgtgtaattagatttctccgtttcaggaatgaattgccttttagcagtaaaagctgtcactgtgggagccattagctccttataactgaattaaatgcataattagtgacatgatcgcattaggatttgtttcagttttaactaatcctagatgtgggtgtgtgtgtgtgtgcgtatgagagagagggagagaaagaggaa--------------ggatgggatggcgagaaagagggaggcaggaggcagtgaagaaaagcagg--catagcaaggaggataagcactct--gatcaagcaagatggcc-----acatggagagccttttatcaggtac-tcttaggatgtgtgtgcttcc---cccccccc-------tccaagtg-----catatcatatcacacaaacagttcttgaagagccctccatttaccctctcccctaattaaatgtgcacttcattaatgtaaattgggggtttaatgctcttgttgaaattctgaagaaagtgctgctggccttgcgaaatgcttaagcatcattgcaaattagattagggaccaagaaaggcagtaaaattagaatgataatggttgatatggcttcctgacaggcatgactattcagggatcaatggaaatggggaacagttt-ccctgagtctaaagtgaaaggcagagacaaacgtcagcctacagatgtggcttttggacggtctttcaattagtttaattt-ggtaaatggtggggatttaaagcctctagctaaaccacactttcccaggaacgttttagaatggcatcttggttctgttttcagataaacagatccaatttctcaacaaacagactgctacagtccttttgataacaatgtaataattcaaaacaaatgattccaggctttgatgatagcacttttatgggtcatggagaaatcctcccaccaacatctgtttgattttatctacttgaactttatcctccagttgaagatttataagctgaaatcatcccagcctattaaagtcagactgaagttaaagtaccaacacagagaatgaaagtgcatttcacaggcatctacatttggaaggcctgtttgaggaaaagatagcagaagttttgagagatgtatgcttaactgcactggaaatcctgcattctacacaaatccaagcaagacagggagattaagcattccattgctttacagttggagaaagctatttac-ccctttc-ttagaaaagcatt-gc-aaaaaatac-agatgttgtttacattcaaagcctgttttctta----atattgctt-ttgcaagatccccactgcttcagaagcatgacttccctgaggaaacgctagatcttgtaacagaaatatctttgaatctttcagatagccagtccacagggaaaggtttaagaaaggatcaaagcttgtcctttcagcttgaattattccattacagctgaatgtgacataattacaaaagatgctggatgtggaatctcatcaggattatctgacactcatctttgttgaaaaagtctccccagctgttgctctgatagcacaaatgtgacaggagtgcagagcgcaaaagtatttctaagtgaccactgcttggggtattctgttcccagggctgctttgcaactttccagtt-accacaaatgttagtgttgaataagttcagtgctttatccacggcttggtctagaatggcttttaacaaaagaagaagaaga------agaaggagaagaaatagagcaagtaaatata---taaaaagagccatgggg---acagtcatttccatcccgctgcccaggatttgatgtaaacaacgttcatagaaactgggattgttaagaaagtttatccatatatctggatagcaataaaaagcgtttcctaggaaactgtaaaatcctgtaccaagcagtgtacagccaagctgagagggatgttagactgaattatattatcaaggtaacaactttgcattatttctttcaaatcctgtgataatgtacaaggaga----ctatgtatgtgaaaagtcaggattttgtgtcttttcccctctggaatgcctctggttttaa-acacattggtctggggtgttcggtttgagtaagtcacagctgacatggttaacattccttccttcacattctaaggtcgccttcttagtactttccttctgccgactgtactagtatttgggaagctgttctctctccccatcttttctccttcccctccgtgcaagcaatgaaatttaaattgtacagcagtcttaatctattatttaaaaggttctggcaaggaagattacaaggtagcttcacaatttttgaatcagttttgccattggtttagcagcgggtgggcaggcagatgcctgctcggagtagaacctattgccatttttcaccattgatagagtagcctttcagagtcaatgagctctgtcaatgtgagcttgtcaaggctacaacttcatagacctgagaggcggtttgagaggtcagcccttttcaggtttgctgtgatgcaaatgagctttaatgcttaaacaactattggaatttttatgtctgctccttgttcttttttcttcacaaagtcattgacgagacattcagtgctttttaaattgg-aagttgcattgtgctaaagacctagtacagatttacggagggctgaaagcagtattgatggcttggcattggagctcacgtagttcttaatatgcagcctaaatctggcacc-aggaaatgggaaattgcatctttaagcagactacaatcaaaaatgaattacaataaatcctatataattgcataggtcattctctttaatgagattttattaacctgactgtcaagcttttgagtcaggcagatattttatcttcttcaactgataaaagtgtcagctataaaccaccgtataaatattcataaatctacacatctgtggcagcctatcagcatcattcttttggacattaaaagcattctaattactttctgtctagcagagctgaaaggctgcctgttatagtatgtgcttggcaggcgtgattgcttttgtttgccacca???????????????????????????????????????????????????????????????????????????????????????????????????????????????????????????????????????????????????????????????????????????????????????????????????????????????????????????????????????????????????????????????????????????????????????????????????????????????????????????????????????????????????????????????????????????????????????????????????????????????????????????????????????????????????????????????????????????????????????????????????????????????????????????????????????????????????????????????????????catcagtaactgaaatgtactccccaa-atacactcatctgcttaagaatgtcacactacattctggtcttgatgccaccactg-aaatctctttttgttt-gaactgtgcgtgc-aaaaacacgacagccctgggaaagctccagtaaataataactgcaccttatattaaatgccaaaggaatgcaatttcattacatcaagaaaagctatccattaaaagctctcagcgtcatctcactgaaacaatttcattaaggtaaagggctgtaaatcacttaatgtcacatgcatcccctcagtgacctaacagaatccatttatcagagaagcccagctgcatgttaatttctctatccttggcaagaaagcacaggagagaccacccttagttctgtgaaggaagcttccttccagatttccacattcttaggcatgtatattgtgtttataacatttcccaaatccccagtgaactaaactttttaa-aactgtaatgcaagaaccaaatgaaattatgcactgtgat------------------------------------------------gtggcaccaactctttagaaa--------------------------gacagcatga--atttttc-----------------------------acgtacagtgaaaatatgaatgaac--ataactatggcttgaaatttcaaagaggaactcctgtctaccaatttgtgactgatcgagagacttaattgttcaaaacctcagcaggccttgttcacgttatgcagaaaaaagtgctgcagtttagatacctctggaacttttccacagtgtcacaggtttgtaatacttgaagccctacatttctaagaatatatttcttgctcagttgtttcaggcaagcccatgactttgtaacttttaacgggcccaaga----ttttttttcgataacagaccagcttcttattcctgcagtt-aaagatgtaatttcctttgtcaaacataaggtaccaaatataatgcaataaaatgttttgaaaaacatgcattgaattactccatcgataaatgcagcttcggctggctagtgctcttatatcttctggaagcatgaagctggaga-ggagacagagacaagagag-aaaaacagaatagccaccacttcatgtgcaagttaagaccttggcggagaaagagagaaaaggaaagaggc-ggggggaga---------tgggaggaatagctctgagcaatcggcaggtcatacacacagagtgtgcaacagcaaactcagtttacaaagggacatctgttccattacttcgatgcattgtggctaattacatcctggcccgtctgtgaaatgacagccacttattctccagtgaaccgtaaaatctgtacatgttcaatttggggagtggggagccagaagagcacagggtacgcatggggactggggagagc----aaaaagaagaggaaggc-agagagactctccaaggaaacatctgatgcatctcctaccagttcagtgccaaataatcagcagctggtaaaag-aaagaaag--ccaccgttgcctcttttca----------------------acacacacacacacagagccaagttaggcatcacaaaatgaatctgacagcggaaagacataaagagaagagaataatttggatgacggccacagtggatttcaaagcttctctgccacataactcttcttctggggaatttaacatttgtagtgcaacttccactgggtgtccataatgagagtatattttcaagtacattcaaatctgt-ccttaatcatgccaaatgttctttgctagctgtcactgagacatgcccattaagcctccccaaagtttatctcctctgctgatactaatggatgtatgtaattatcacagtcccctttgcatcaacagacaattccaagtgtaactttgggaatcttaaaaatctgacatcttcaggaatttcatgtgagcagataatcgaaagtgatccatggaacatttaaatatttaaatagctagcgatgcaccagaagtttttaattaaattataactcatgcttgaaaagcaaaagtgcatg---------------------------ctcttggaccacttgccac-------tccatcatccatcat-ccccagctggc-tctc------ctgacaccaggcaggcaggggccctctcccttgcctttgcctt---------------tccctttccttctttcttttctctctctct--------------------------------------------------ctcccccctggtttatacaga---agagtagcatttacataaagtccttaaggcaaataactgttggggctctaatttatatctgatcgaaaattagccgtcattatgcgctccattagcagcgtctttaatgtgcttctaagcgccatttgtcaagcggcttgttaatatccttcaagtc-tttaaagtg--------------------------------gagagagctcattaaccagcccctcg-ccgttattgatgtcgcttccaggagtttggaaaagagcttttatcaagtatgttataacaaccagtaataagtgtaaataataaatgcc-taaaatcttatgggaagcagcagcaatagtaaacaatttttggtgcttgctgatggggatttgctggtcttggaa-ctccctggtttcccagtagaggtttggcctgacaataaacaacagtttaatactttatctaatcccagccaggaggtgaattcaacagcaagcttttgcagatgttcacatccaataatctatccataattgatgaaacagggaggtcagatgtaatggttgctactactccagcaacaaataaatggttattgacaaaacaagccagtgtggcgcggagtgctga--gc-agcgacaagtctgaaaactgtacagagacagaagtagggataaggacacagtctttca-cttgagga----tttttcactataatg----tgtactaaaaaggccattaaggaacacacaaacagatggagagaacttatgaagaggctctctgagcatcaaggaacaaccatgattctaacagtctcctagaaaagtgttaagtgcattaaatctctgtcaatcaca--ttttttc-----cacttgcaggctaaattattgttatttagctgaatata-ttcgctggcaacttatttgtggtgtgtccttatc-tgtgtaccttatatgactaatgatgattgtttatggagagatgcctgtccaattatttttgaaggaacacaagaatgcagaatgactggaagcatcaggtttttgccagagaatgcctcaggtaagaggagaatggctagaggctataaggaatcacaagagacaagtcagagtcgtaaattgggaaactgacatatctcatctaatatacttgctaactaggcctttaaaaaccttgacgtttaactaagtttgtggaaaagttatggatttttgtcctttcccatt----gactataactcattaatatgatgaactgagatgtttataatcattttcgacattagcagactaacctatgg-aatgatttagtgt--tgcagatttttcacaacacagtggcgttaagaatcccactgttattatgaaaatttcctcagtaaaggagctccatcgcattactggtgcacccattcatcataacatgcctcgctcttgctcatcaacaagtctgagtgatgaaaagacccaatattatcctgacagtacttcatgcgcattctcaatcacacattattacggcatccatattaattttcactgacacacgtcctaggcctgttcaaattaggcaaaccaatgagggggagttgatgaaataccagcatagccacagctcattgcattccaatttgcatgcaaatggtttatcaggaaaattccattcccagcaaccagcaagtgaaaaacaaccgtaatctacacttcagggccaccatacagggcttaatgaatcgcaaagagagaaggaagtgacagacctatgagaggatcgatttccactggcagctggtatggctggtcctgtacggcaccttgatgagctaaaatgcacaagaaaga--ttttttttaaagtgtgtta-atatagtcttgtaaactgaacgtgcaggcactaaattccctt-----------------t--------------------------ctcctcctccagtgcttccatatcaagttcaaaa-gaagtttagctg-ttttgttcccaacct-ccccaa---cccccaaccctccaagtcacttgtcagtgaaaggttgggcaatttattgaccacttctggatgcatactgtcagtgttgaaggaaatatgagggaaggttgtcgctactgttctggagctcattgataatgacatacctgcctctgtcacccattacccatactacaaactacttagacctaactgaaaaatcaatagcatacttgcactggttcctgtggctgcctcctttgattgtcagctcctgtctagggtcagcacttacatgaaaggggctgtgactgcctgatgctttcaggacaacctaacgatatgaaactagccaacagaacagtaaattctgtcttcctgccctcctcatcaattaggctctgactaggcttgcctgcagaaatctgaccttttaagtttaggtgaatatggactagtaattaggtcttgaaacacacaggtctgaaatgcaatgaagaca-cctctgaatgtgagagttcatattctcacagacaaatgaaggg-tatgcttcattgccatgtactgtacctgctgctattggcaagaagcagattttacactgaccatggtctatggctgcttttaacgttgcttcaggatgtgtcgatccaagggggttacgtacaaatcgtcgccggcgccgcaagtcatcttcccagtagtcaaggcgccagaactcacgaggacgactacaatgaaacagaggagccacatatgttagcaattatcaaacagcatggtagcactgaatttctgcataaagctttccttgtttcctctttctttttctttttaaatagc-accctaaaaccctttctataatctt---taacttcggtatgtccttgaaaataacaatatcaccttccagtttgaggaactcctttcccttttttttttcctt-----ggaaggtgaaatgagcactaaatacatcattttgaaatgaactttgttatagttaat-agtactaagttatgaatgctgatggccttctactgcagccttaaattgccttgaaaaagatacagtttctttaattaaaaaagctgcactgaactaatccctctagctgaaaaaa-gaaaagttttaagcaatctctttctgctctgggagagaaaagcagacaataccataacagatcagaaacataagctatagtgtgcagccaggagcacagcagggaactgaatactgctccgactgtgtcattttttaatcccccatcccagttttctccgtctgacctcatgctgagatgaagttatcacagaagacagctttactcttaccaatgaatccaaccctggatctgtattatccttagcagatcaaaacactgctttcatcaaatagcattatctgcataaaaggcatgcaattgcctgataatttcacccaaactatgctattctcactgtcatgaaaacagatagatttctatatcagaaatat--tatataggatgcag--------------ccctgctaggcaggtaacaaggcttgcccttagttattacttagcc-tgaccacaaggctttctacaaacagcaaaggctttataagtgtcagctcatggctaaatcaatgtttatgcatgatgtacctttgaatagcaaacacttgctgcctgtaagctaaacaatgtttttatctgtttgcctatttctggcccttcaaccacagcacagggtgttgcaaatcgtatttagtaacaattatctgctggcacttcgtgaacaggaaagtagtgtgattaatgaaaagtgacacaccaagattactttactatgccagtcttcttggtgaattggcaactc-tgttgaaccaaatcatgacctttgttacctttggtagggtcaatgtgaatggtaagtgtttagaagattagctgcaacaaatgtcccaatattatttaatgaa---gctttcactaatgaactgcaggtagc-----------agatcaaagctcaggagggggctgtagaacagccgaatgcattgcactgaaacatggcctgtggcagctgctctgggca---------ctctcacacaacacaggtgtacctccagctcaaccctgccagctgaatcatgggagcaggttacctttcctcttctttcattatttcaacttcagccactgaggaaatgcaggctccatccatcacaatgcacaaattcacagtgcacaaattcagcgcaggcctaattaaagcttttcctttcatttgttgagataattagactttcatctcaccaggacgcttcagaaagatctatttctttcttcaataaaagctacatcaaacaaaagcagattttaatcgccttttctttggggcatgagtcaataatgaaagatgtcatgggtaacaaaaattgtgtgcaagg----ggaaaagggaaagcaagggacggggg---------aacctatgcaatgaccagattaacaaatgttgt----------gatgatgaacactacaacaacaatacccaaaagatgtattaaaactcatcaacaccaaacagaaaacatgaaaagctagattcttcttttaactctctccatgt-cctcctctctgcctgggttctttcctctttttcttcttaatgccatgttggagtagatcctgcttagcctccaatcaacatttcaagcactgggatcatgtttgatattgtcagatggcctggaaaattaaaaacccaattaaaggctcagcacgcgggtcagctcttctgcatatcaaaaggcctcctctggctattctgctcaaattgtatctgttaacagctcactttgcagaaagtgaaatagcacagcatttatgagtaataagtaccttccagctgatacatttcaaacataaaccactttcatggccccggcaaaaagtacaagtcataatcaaattgtcaa-ttttttcctgcgagatgcatagatctatt----tctaaaccatcattttgatgtaagggcactattagcaaactaaggtgcattgatctggcctgtagggtcaggattagccagaatagccagtgcctctgctggaacagtggttatttttaccttctagctatggacatttcagaggtcaggtgccctgtagtacccacttggctcagaggaattagacagaacatgagtctctgggctgattacttaaccaaagacaaaataatgagtcctaagcaaatactgactaattgaaagggctgtaaatccattacatattggtcagggataatcaggagtatttaatcacttttatctattcaggagcactgaagctgcaacagcaaagccctgaaccttgccatgtgcttattattctcatcattatcaaaattacttcacagctgttctttgctacatcacctcagctggagatttactaacctgtaaaatgtttttaatttggaagttgagtgagtgtgagggggaagaagactgcagcttta-ttttggtaacagcctagcatgatacagttatcagtggcctcagaagcctttccttccattac--------aaaaaaacaaa---gaggg-tgggaaaaaaaagaaaaattgtaattatccacagttttatgaatccaccaccccttaatgttcattatttaaaccagcagcaattacaagttcaaaggggtttagagggccagcaacccgcataatcactgccaaattaagcgggactcattcgtcacagaagagtacactctgagcagtgaatcatgcatgcagtgacaggcactgatttacataaagacgaaatctgtgccctctagggctgagcgttactttatctcagtagccctgtgatatatgaat-ttttctt--atggtgctggggaggttcagaaactgatgctgtctaatatgctgttcttgattctgcctaaagctagcatcactgccttgaatttgtgtatttgtgtctacagctaatatttccttctttatt--gaatttttaaaaataaatttacaaccctatctttacaaccctatctctgcatgtacaagatagattgcatcattgcatcattgc--agagtggtgaga-tgtctgtaagttgtgatctgctggcatgtaataactcgatctgcttcatgccgacaaaatatattaaaagtatggacgagttaagtttgtgccccagggagaaggcaagataatgcattgaaattgttcagaggtagttagatgcctaatggtctaatatgtgagctatgtgaggtctggggtctgg-----------------ttctcataaattctg-----gctagactgatcctgtaatttcaag-caaaggataaaagcgttagccagagtcatcagtgttcaaggtccatgatgctg--gatattattcatgtaaatgttcaggagaaatggtgaaaggaaagctcagaaacaggtgtgagtttgagaaca-tgtataagaaaatatatatt-------tccatgtgctaatacttttgccttcagatttgaaatttctaataggaatgaaagcatgtacaagcatggtcaagacaggacaatagatgtgaaaaaaagtagttcacttagggcaaaatttgctgtcaggaaaatgga--------------------------acatagcttctgaactcaagaaccagcagtgcatgtgcaggttggttgtagatggttgctacaataaggcttctttcatacaggtgtgtttatgccccaggcttgctggccacagtccattccatttacagaagctgaattaaacaataactaccgcattgc---aaaaaggag-----aggggggggaggaaaaggtgagcgtcaaaggagatgtctgagagctttgttagggccaagaaaaaccctgttgcagttgtcagagcttgttgatgttgcggaggacggcacattttttt-tctactggattttgtggttctgcctcctggcttgtaatggatgctatcaca----gtattactatctagatttttgtttatttttcag--cacattgggacctgaaaatcatgctgtcttacacttctgttatgctgtaaccttaactattattcctactgtgcaaaagcaaagcacaaatttaaggtgacaaagcaccagttggcggatgtgaagtacactacgaaagcaggaacctctaaaagctgcataaccattatgaaataactgacctatatgaaactgctaccatggttcacaaatttattgtcaggttccagcctctagctgttctctgattgttctaaatacttgacaaactgaagccttttcactttctgttgaaattgcctcatctccctgtcagagcgccatgggggactccattacttttccgacttctttcccctactgacaagtcatttagctggcttcttgttgtgaaggctgtccatgtcaaattagccagggcccctattgtccttattaccactcgaaaagccatcatgagtgagaacaaagtattgtcagcaatctaccctttaaactgcttagacctggaaggcacactcaccac-tttatttctttactcatttttctccaagattggtacatctgaaataccttcctccagatctatactgcactaccgttcagcaagaaaaagagagttatattttccccttgagttaggacgcctcatgacaaatgataatggataatcaataaactgggaaatatgaggccacaaactttatgaagccaagagacatattacttctgaacaacactcatttcccttaacaaagtcactactagactgtgcctaataatctgaaagaaaatcaaaggacctgcaaccacatcagcaatattggcaacttattctactttaatggcattttgattga-tttttctgcctaatggtacttttatactgtagatttgacgctgcttctgcaaaatagttgtgtataataaacatccccgaaggcaaacactgaacatttaggttcttattttgctttagaaactagatataaacagctcccccaatctgtacatattttt--ccaa--atatatatgcgcttgaatacccttaaattccccaagtagaaagaaatgctttctacagacctgcttatttccagtaacccacatcagagctgacacatgaaaaatggtgaaattactgaaggtagtccagcctgaataaggactaccttattagttcaggtacttgcatctccctaattttcatattaatcatgcacccatctttctctgaaatagggctatcatgcttcatgtcagaatttagcatgtaagtaaaattcatagtgcttcaaatcccactagaaaatatttgcagaatactg-ggcgtttggg-atctgtatgcacagataatatatgggtaga----------tacagatagaatcatagccacactgtatattgtattctggcaatatgcatgcttaaaggcaatcacatgtatgtgtttcacatcaaccatttactgtatgtttcat--gagagagacaagacccatgtgttttgcagaagctttttaaagctgtttcatttattttattagcctttaatgaatgtaattagaacccaagtaattaaatgcaattgtgctcagtatgttcctgttgtaaattgccctaaacaatgtgcatggtgtgaacaaatttgtgggattaatagaggatagataatgtttttggatagtatttcacactaaacggccgcagagagaaacaaagaagctggcgcagtgtcattaatcttagtcaactggcagctttggtgtaatttgcatgacttaggcactgacacaagatggggatagcttaggatgggtgttagatcatcagggtatatatgta-tttctttccctttagat--------tagaaatgtgacaagaaacccaaacattgctaacctc-ccccctctcccccaa--cccg-aaaaaaggcagcagggtgaaaaagtgttccaaacaaacaaaatgttgatctaccttttattaatttca-ttttttatctcgttgtatacagacatttgacagctatgacattcacaggcaatgcatttgaaaaagaagacataaatattcagagacatattagaatgctgttcaatgtaagcacctgtctacttagtgttgacagaaaatcatttactttgctttatgcatgttttctctggagaccactgaggtcctattttatttaaagagctggtcccaacatcagtacttcctcttgaaaatgcaatatatacagctaattatatttatcgaggaaacagagatacacaactttt--ctcactgctcttttagaataacaaaggaactaggtcagggaaat------------------------------------------------------------------------------ttaggatattttagagtacat-acagtattatattgtttcccagcacctaatttacaattacagagccccatgaatattgaaatgattcagcttcccattataaatgtatgtggcagtttggttgttgatcagtttatgaagttaatgcaaatgaaactgtcttcctgtcagcatttgaaatatataatgcagtcatgttgtatattcagggacaggccattgacagtcaattaacaagtttgattggtatgtcaactcattcttttgaattgttaatagtatgttaatagcattcatttctttgtgcagtcccatttgcagcttcacagttacagctattttttaataattctgagtaacctaaaatagtgccttaataatagattattaaacacctgtctggtgtagctttgggaggtttttctagactgggagtttgcttataagggtttaatatcagcagatgtactttgtattccagtgcactccaagaatgaagataggtatgatt---ttcccccc------ttttcttttacagaggtgaaataggttgcctgtcagttggatttaggcgacagtctgtctgcaggccgtaagatgatctccatagtgccagaggaaagcgggcaaaattccgggcttgcaagtacagatattgatctaccttagccacctaaacaatgcctcacctgtttgccttgtccataccttattttacgcagtctaatgcttgttttgtttgacttttcttttatttctgtggatctgagctttgatacactttggggactacataaacacagtgttgtacttgaacatcgccatctttcagagtactctggtggcttaagaagacta--cccccgct---ccctcagcaag-acagggtcattattgaaaattatgagccagcaaccaaataagtaggccacatacagaagtgtttgatctaccagagcagtctccaatgacattgaatgtgagatgctactaattactgccaaaacagcaaatcctggaacatttacccatgcatgtcaaa-------attt-ttgcctgtatataatgcacattctcattaatgttttccagtcattctagagttaggaaaagagtgtccaaaagtaccatatttagcttctatctgaaattctcccgagctgtcaatttaggtgttaaagagaccatttgtaaagcttggctgggaattgccattattgactggaatgtgtgtttatcattacattcaatgatgaaagtggaacatgtagcatatgaataaatgtcagcagatgtttcttttaaatggcctgaattcaacctcctgttgtttgtcttgaacacaaatattataaaagggaaaaaggcag--aaaaaattatgactaataagctttgagcctggtagtcaaatgtggtgggaacgaggacaggacgagggtccttagtgaaggtgtttgttgttaaatagaacaattcagctgtctctttagaaaccgtgacaaaaggaaatgctccctgctgaaaattttcttagcctgttgcacaaaagatgaagtttgtttaagaaattgctgctaaagaaagcgtcaacccattaaggtaattatatggaacctgtgctgtataacagcttaattgatgttaatgtttgtctaattggtgattggaagagtgcaaaggactaaaggtcttcatagcactttcagtcatggctttgaaaggggttcttctggttttcacagttataacaatgcctgtgcgtctttctcagattacgccttgtttgcagccccttacagcattctgctccactacttaaagcataaaataagggtgaagagccatttgtactgggaa----tttttttttaccccacaacccatctttt-aatgattgttatcccaactcttattttt-aagctctttttgtcactgttttgtaacagaaacactgtaaatattatagatgtggtaaactattatacttgttttcttataaatgaaatgatctgtgccaacactgacaaaatgaattaatgtgttactaaggcaacagtcacattatatgccttctctttcacagtatgcagcagagcatatggtttactcttaatggaacactagcttctcattaacataccagtagcaatgtcagaacttacaaaccatcagaacagagaaatggggggggggggc--------ttataaattagaccctttc-agtactattgagaagaaaatgactgatcttcaaaggcacaacattaagctaatgcagaccccctttttatatctctgtaggctgagtatttcctccaacagagcttgaaactgttctgcctctgaaagagtt-aaaaaaaatcccattggaaaagctaattattgcatgcagatacttctttgtgcgatcaaggaggggacaatttaataggctctgtaatacaaccaagaacaaaattgctttaaaggaagtctcttgttgagtgacaactctgttgcctgagccaattaggtcccaataaagagtgttgaattggctcctgctttctcattaattatgttctgtcacagacatggggcttgatttagcaattttgtattacattaagatactgaaaggcatggaacaaatggctcactctgataataggcattctatacacggtgtgacatttactatccagctgtccataaggcagcctagcacttcagttcaggggtttatttgtcattgcttcaaagggacactcagcttttcacaaaaaagaaacagagaggctaatagataggacaaaatgtactgctgatatgctttgtttttaattcttg-aaaagcatattaaaattaac-ttttccccatttgcctaatgtgtatataactaaacttccttcctactgtgagacagtttcatttattgctatttgcaaacagcttaaaaaagatgcatcgtggattggactagaaactccttgaacagtttcttttgaaataacactacatacgttaagctcaattacacatccaaacagccacagcacacttttggtaatttattcattgatttaacatagtacccagaagagtcatgcctgctgtcaattttgtaatatattatgttttaaatatactcatgctcagccatgcacaccattaaggtgtgcataaacctgtgtttttctctcttgacagctataaatgtttgttattattacacaaaacatatgttcatgttgtttttgtctaaattattctatctggggctataaagttttaatgagcatcatgttgaaatggatatatatttcaaaatgtgactaattttaagtgctttcaaaacatatttttg-taggagcatca-aaaaagatatata--gtaatcattacctgagaa-aaaaaatccaagtattttaatattgttttaacttcagcatccattgtttctccacatgtaatagctgaactagcaacaataaagatgtccaggtttcaatgaaatatatttcataaattagcttatcattgcactgatttagcatgcctagcaggtgaaagacaaaaacatgtgttatcttccctagggagccttcaatgaatgtcattccagcttcatatgtctttcttctttccccttcttgaactgatataaaattctaatgtgtgccctctggttccatcttcattgaaatctagcaaaactgctgaaggtaagatagtggcaatggtgcatgcaaaaagg----aaaaaggaatacagtgattcatagcatacttgaagaaagttgccattgtatattactttaaactgtcaatgtgctatgtgatttacagccttggg-aaaaaaaataacatagaagtcataactttgcgggttttgtgatgcatgaagatcagattttttaatgttggttaatgctttactaattaaagtgtgcatgttaattaaagcagaggctaatgttaattacctatattaatggaatctcatgtagcacctgcctgaagcaatgggttcaattttcaaaatatctcaattaaggctgaaacttttgatttgcatctagtagggtttcaattaactgcattgcaaacttaaataacacacttaaaggcataatatcacaaatcacatgcagcactgcagaattggtcggttcaattagtgagcagggctgtgaaagctt-tcacaggcagtaggtgaaggccataatactggcatgtgaatataatctaggtccatagccatctcaatgactgtttcaagagggatgttaaatatttcattggcgttgatggtcagc-ttttgggcttaaa--ctcattg-tatttatgttgctggtggtgttgtggtaagattcataacagtggtccagagtcctgcctgaagaaaaca-------tt----tttttgcatgaacacattatggtgagaagagtcttgcgctttcactccatgcattttcagccttcaattaacgtgaaagcagtacaatgcctatgcaacttctcttgcctagtggtgcaccatttatcattgcagttttacattgaccttgacacccacttcattagaataaagattgtctaccatttaggttacattgttcctctgcacagagaccccatgcaaatttctgttcagatagaagagctgtgagcctgtcagaggtcatctgcattaaatgattgcagctattttccaactgcttcttttcattctactcaattcagactaggaggatcaatcaagccttctgcctgaaacagtgggactgcggggaatataact--gtttttggtggtactggatatgccctaaacagtattaaatttcaaatagatacaagtataatgcatatgatatgccagagttattcataatccacatc--------actgttgtaaagtgc----------acaaaaaggtgccttca------tttttaatgtg--t-tttt---cctacagtatatgcttaaacacagcagtgataaatgatgatatgcattgtctaacacttgcttttatataaatagctccagaagattgcttaaatgataatcgaaaatatgaaatagggtggccttcatatcacaaggccaa-gggtctacaaatggaaaaactgaaataatgaaatatttccaaggcaacagactgtcaataagaacagtaatgcatgggcatatcatagaggtaccagaaaggatattagatcttatagctctagatttaggagttataacgacctttattaaacagagccttccacattaccacagtatttctgattccagatttatggattagtagttgc--cagcaaaataaattataacattacagt-aaatttttaaccatttccagaatgtgaacttcagatttaaacatctgctagttgaaatgtatgttgaaatatatgcaaaaatatttagccaaattgaagtcttaggcccatgacaatcatctcaacacagtgggtagttctgaaaattaatgagaatgataatactgtaaagactgttccagagtttgcccaaattcattatctaagactcttgttaagaacatctcaaagaattttaaccaggaaaatatattaatggttcaaaatcatttctcaaaacactgatttataaaagtataatggaattatatatgcaagattacagtgcatggttttgattgagttttacgtcagctaaaataatgaagattgcctgatacattttccatagtgtggtgcattatagtgcaggatccattgttattaaatggtgcagat-------------------------------tttt--------t----------tgt-------tgttgtcagctacaaccatttcaaaagagcacaatctgtgtgaaagaatgaataaaattcagggagtagcatcaaggactttggagctcagaaaactgagtttggcagtgctaatttgtattaaagttgttgttgcatgacagcaggaaaaagatttaatgcttgccacctgaatcaagccatggaacattggtttctataactgccatgaatttgaatcaaggccagtatctctaaatttgaaataaactgatactgtcttgga---aaaaaatagaccacttatgtgtggaaaggtatttagaaaatacgatatctttcagctgctag--taccatttcctacatgcttgcagactaatttccattatattcactgtgttatatagaaatacttaatgtcaggaaggcagtatttactgaaatacacaagttcagaattcatcatgattctgtgtgaaatccactcgccctttgctccccaccccctcctgaattggaatgaaatgtgccttaaactgtagtgaaatacatcacatacagcaacagtgggcccttggttcgcctctattcctggtgtgaaatcgatacactatctttcctcctgacctgttctgtgacctccattgcagctttcatgctgaacagcaattgctttgaacagcctgggtctgccaccgctcacaaatgattctcagcttttgtctaaaactgatgctgataacaaaggaatgc-ttttaaataatgccat---tgtagtagttttctaattatgaat-----tacatgaaagtgcatgctcttctattattaaactgtttcaatagcagatacagtgaatatgcaa-gtgaaattgcttcatacta---------------------------------------------------------gtctctgtgtgtgtgtg------------tgtgtgtgtggtc-tgagta----tttttttgcagacgtgatctgcatttaatctgttcaaaattaattccctaagctgctggcaggcagcatgtacttgttaattattcaggtggatgacaaatgcagagcagaggttctcgcaaagacaaagtttgtatgatgcatgtttagtaactgataggcttgacattccgtggtgtcttattcagtgctaatcctaataagctgcctgatgagatgaacgcctatcctcctgtcctttatagagagaaaacagagatttgaaagaacttcattatagcaataaatcccatactttctgttattcttggtgaaaagcgatcttgtccagatgaataacaaaaaaggaaggg----aaaaaatcagtattccattttcttgcagagagcaaaaaa--------------------tgctatc-atttaatgtgttaaatgggaaatataaagc-aaaaatgaaggtcaaactgatttaccacatcaaacagtctttgtcagccaagcttaatatatcctgagtttgtggaacaaatgaaattttgctgctgtgttacactttgcttccaaacaaccattacaactggttttatatattgtgtgagcatcagaccatcaaacagtgcatctttactgacgtgttgctgcagtgatgatctacagcagcaatctgccatttatataagggcaaaatgtgcatctatatttagttgtgaaattggcctattatgctcttgatgtttacagaggctaacataaattaatgatgacagctatgagcagtgcattagttaagcagcagagttcttaccttgaacttgaaggttccagctttaacttg-agcatacacactaggcagcaaaggtgttcag---aaaaaataaactaatgtagttatcttagaagagaagaagc----actgc-ttttttactcaacaatatctagtttgctttctctgtgatcagtgcattacaaagctagcaaagaataatttgtatcagaggttctgtgacggaatgaaatggagctcttttgaagtatgatctctgaaagcacagcatgaagcttaaataaagtgaaggacattcgctattacaagtaatgtccttaataatcttgttagtctagtctccctctgtacgagacaaatggaacattattggcttatggactgtagtaaataatttagtttccaatattcaggctgctttgacagtaaattaaaatgacatgaaaggggcttgttgaataaagaaagtatccaatcaaatttaattggcatgactaaggcagtaaaaatatgttttataattaaaccatgttgtcttggagttttataagcatgtatgaatcaaattttctccatactgctgttaacagaaaggacatggattgaagagagggccttcctttcctaggcaatgtgttattgatgagctggcatttgccctgtggctttcccggaggattgcttacatctattactcacacacatcgattggttaatttgataattctatcaccaatcagcttgtctctgacctttttgccatggcaatgatggcagagtcttcatttttacattgcagacctgctagattgacctttctgaggagaatgtcaagacatcccttgatcttaacctgtcactaaatttgttagaattacactgtcccttaaccttgatctcatgtagttgttgtattcaggatgcacatttttttt-cttcttaaaca-ttttatgctcttttta--atgtgtt------atagtgctgaacaaagtgaaataaaccagctaaaag---agaagaatgaataattagtttaaacaggtaaattctaattagggagctcctgaaaggcatccattatacactagcttaaaacaaattttacagccctggttagtagtgtaatccaaattctgtcaaggcaactgcattttctgtaattgagatgtgtatgtttgctttgcataacagatggctctgtatgcttagactgatagctaggaaaataataattgcattattctggccaaaagaatattagctcttgggttagggccatttcaggcaagaaaataaaagtatcaaaataattcagaaacagtacaaggtacactggcacattatcaatttacaacatttaaattgataaatgcttggtggtggaaggcctacaagggcactttgaaaagcaaatagcgacctggtgaagaaattgatttt-tcccccc-tgaaaatgactgcatgatgcatcatttgactgcatgctgtccaagtgcttgacagagataatctcagcaatcccacgggtgaccttatcgttctcaccagggcaactttgtctaggttctgactttgtgcatgtcaaggtttctccaggcaggatcctaa-ggggggaaaagttcctctgttcga-tccagatatcgaaccactcttcaaggcaccctccttccccatct-ccccctcctctcctccc-----ccagaagagcaggct----gcatgatgctccttccctttaattgtagtactgttttctttttttc-tgcc---tttcctttctttta--------ttttttgcagaaagtttttacttcaactaaatttctc---------atttttttagggtttgtgttcaataattcattgattcccagcagcagggaagagtgagagatttatggtgtatgattgtgtcatgtcttgttttatcatgtcgatagatagaaaattgaccacaactacaaaagcctatttataattctatttgatcaccatgggaactcatcaaaacagagggcagcaccgaagtttcattaacagatcatctcagatctcctgctgtgtcctgtcttcattttctttccacatcatccttttgcttagagccccagcatcagagtggaggtcagagcaacagtaatggcacatttaccattctccaccatcccccagattaatattaaactgttaaaagaaaatgagagtttattgattgttttaagccaggcagcaaactgtctatcatgtgatgaaatttgacagtagggattatagctttgatggaccagaacagctaatagaagaagctgacatttttgaaaccctgctaattaagggttccttccttaatattaaaataaagtctttgtctgggttttatggttggagaatcaggtgttttcattaatatatgccagtcagtcttaataagcttggagggcagaggaagttattattgagtgaccttctacaaaataagcatgttgctaagggctctaaccctgccctgttcagactgatgaatctcatttccaatgcaaaagcttcacaagaaatccaagtattctctgtgcaatcacagaaaataatccttgtgtctcttgtaatgtccagaattgccacttactatacctctacttaagtctaaccttaaatgtataatctgtccttgg---gaagaaaaaaa---gaggggatatagcatcttcgagctctcagcatcccttacga-g-a-aaaaaaatggttctaagggtctctgatcttgtgttttagtaaaatagaactgcacggctgactgacagttctgatctaaagcatttacgtttaagttttgatctctctgcttttgattaaaactaatgagctcatttaattcaaaatgggaatctctgataagagaaataaggttgatgtgattggattagaggggcaaattaaactcttagagcagaagtttgtgcttatatagtgtattaaaaagctgttggcgtattatggcgtgttagatgatgagaaaaatttcatagtaattcatatttaatcagaagaaatgaaagtactaaatataacatggctgtgctttttcgtttccaaatttcaatccatttt-ccccccctaactccttttcta---cct----ctcttccc--cacctcttca------------acacacacacacac-----aaaatcaaaatgtacttcatgaaactattgtatatgaagcacttattagccataattaaatggacaatatgaatttactacgtctttaggactctggcttgttctggtttagagcaagatgattaatgcaaatacatattacttgagataaccatttagcagctaatttagccaaatttattacagcagttagaggtttttcattttagcagacggagacaaggacatgccaaaagcgaagatgtgtgtgaatgcacactgccctctagtgtgcaagattttgcaagattgagagcaaaca-cagacca-gggaaggaagtgcaagctggtgtcataagaacagcaaacacattgcctaaattcatgccaaac--atacacagctttattattccagtaagtctcacagttccagaatgagctgtaaatgtagcatatcacataatgcaaaatattaattcttaatcttttccctatttcctccccaccccaaaatattttactttgaaaaatgcattgattatgcaga-tttttgaaagcagaaggatt-aaaaaagtgaaa--agggggtgcagaaattagcagaggt-gcactacctgaaagctcatcagaaaggggagtgagaacaatatcaggcaagaagggtttggaagtatggatcagaacaggagcacttttagcactgcgtatataggccgatggtagagcacattcaccaatggatcggcttctcatggctttaaaaaa-ggaaaagaaagaagtagggaagg-aaaaaaagaagagtgactataatgaaaggctgtgtcacag-aaaaaagcagcaacagagaaaacaaagataaaaaggaagagaattcaaattaaaacatttcagcacggcag-atatttgcagactttctccacaactcatcc----tgtggttgtg---ctacagcttgactgcagcc-tgaatgggaagccgtactgagccctgggacttgcccctgccagagagctgatgtttgaactaagccctgactgcaaaagcaaaagtgggcccaaagaaagctgtaaacagtgtgcaatgagccttct------------------------------gaaggcagctgatgcctcatttggggtgacatgttgtggctgatgagtgtggatgatgtggggttttcgataagtgcctcatcagtatcctcatcatgatcgtgttgctcagccacggcgtgtgccctgacttgattgtaattgcttgaatctgctcctgctgctcaggagcccacagtaatatgcaataaaacagcaagaagcgaatgttaaccatctgagttctgacatggctgttttgcagttcaagcgctccagaaagata---ggagagttaga---tcttgtctgtgcacattttaagaagc---gtctctgatagcatttcatttgaaactgttttgtata-----tatcataaatctctaatattgggctattgtcacacatgatgaattattgtaagcatgtcagcacatagtggaagtcaagtacattcaaacactactcagtcagaattgaatttggcatgatagtctcataaaagggggctcaattgagagtttccacttgcctgctctaaacttgtcacttgtaggtgctaaagagcttgttgtgttggtttaattagtcaacaaatcggtccttgcttgattgcatggtcgtatcacatatgttaacacttcagcgtttgatggagatattaacaagtaacaagagtctcttggtctatggactttaaagaagagaagctctt-ctatattatttcatttggccctgccaatatttattagatcatgcagctagcaggctgccagtgagagaaagacaacacaaacatttttcagggttatgctcatctgtatccaaacgaagggtcactagacaatcgattgaagttggtgaaaatgaaaatcttatgttagcagaaaaaaa---tctttattagaactttctttaagaccatcttgcactgctctctttgacagatttcatcagtac-ttaaaggaggaggatgcatgaatggtcatttaaaaggatttaaacacattggcacattaatttttacatgaataataagtagtttccaaaagcaattaacttacagtgtacaagatttgaatagaaaaataagaccatgacattaaagggcaaagcaaatgtgctgtacattttaaaattagtaatatgtcttctaataaaataattgaat-----tcatatctacaaggggtgtagtctgagt-gcagttatttatccaatctctttgcttgcttaaaggcatttaaatattaatgagataagcata---tcactgctgagttttaatgc-tttattcattgattaaaagaatatacatttaacataaaccatacaacatcagtcatcaagtcaa--acactcagctggtttccttacattttctgtcaggagtttc--tttagtctgatcacatttataagataaaatctcaccacatctggcatatacacacactgtgccagtggattcactctactgatgtacatataaaatccgcatggtatgtgctcactggagacaaaacagcgcacacctgtcaaaaggtcattttaatataagatggtaaaaccatttgtaaaacacatataaacttttccataaatagaatcatatctggacatctgttgcataaattgtgttttccaaagcttacaatatggcagccaggtctcagcactg-------------------------------------------------ctgggcacccacgttggccacttactttattattgcagactgtcctttaacattaaatgcacaacaaattggaaggttaataaagacctacagccttggttacttcaggcttctctaaaat-aaaaaatac-aaatagcaagtaagcaacattcatt-------attgagcactcggcactcttgctgttggttggatacacatcctccctcccctctccctggcatctctctctttttaatatg--ttttttttaatttgttttgatgaatgagtgacaactctgacacccgattcgctgagattaatagaaacgacacaatatttacgtcgcgccgacgagcaattatcctgccatctatctttgagattatctttctgattgaaaactactcatccgtgtaatcggaattatttggaattagaagggaatttatggc--ccctctctcaccccttcctatacttactcctctgtctccatctttctcccttaccttcctgtaaattctcccttaattcctttccttggccttttctccattcattgtggccagagccttatgtggtagatgaaagacttcatcatatgataaatatattgtgcattgagatgaggtacaagcat-gtctattttgctttctcttgttatctcttcacctgaacatcagtctgtc-ttttttttttttatcatctctcaa-tttttacatttcattatgctgtctatctctccacc-----------------cccaccccgaaaacacatttctttctggaac-agaaaataaactcagattgctggtagttatgttaatctaattcagtcctctgtgggttagaagtgaaattctaatagtggagctgttgagggcttttttgttaatggcttggggattacattgagttaaaggctcatttcctaatcaaacagagagggagagagtgactccgaatatttatgagtctcccagtgcgagttaaacattgaactccaaaagcaagatctcagtgcagtggaaagagttaaaccccctcagggctgctgtgg-aaaaaaaaatgaaaccagttaagccatcagcattttcaactgctgtacatctttctcatcatgtttttctctctgtcaccct-ctctcccttttccttatgggactatctcccca-ttat-ttcctcttccagttccatgaatggggagaggggtaatc--ctgttaggtgcttgcagcaggcatggccaccgactgtgctcgtagcgcctgtgccaggtcgagtgtcattgccagcagcgctcttggcgggatgaaggttgcattagtgaacagtaattgaaatgcaaaataacattttgatcgagcgagcaggctgtttatttatcagatcaatagccaaaatgccccatctggagaagtcagtgtgataataagtgatagcattccaagggcaagcagaacacacacagcagagaggacatgcgaggagggtgggatgtgtaagagggtgggtgcctccaaagcagtttcagtc----ccctccctc-tcctctct-ctccccccc-atcccttttcctctcaag-gtgggat-caggaagtagtaccaggagaatgggaagggtaggcagctccctttctcctaa-caatctatatggcatggtttcccagacagtcctgctcatattgtcctctttctcactctgtgtgtgtcgggcgccccacgcc-tttttttgaaagactaacactagaccattcatgcaatgtgtcatttttactaaccaactaatgtactaacaccctaacgactcatctttgcttttagttattttaattaacaatcgttctgttcacaattttttaatttcctttcttcccccttttccgcaaagcactcaggcattggacacgctatggtaaacaaactacattgtctggtagatatcattcttattgtctctttttttgggtttgccgtgtgttacctacctttacctctccatccccccac--cctgttttcccttccttttggaaaagttttaac-tgttcttattctttgagaactttaaagaaactgtaattctaattactactatatttcttagtat-tttttttgtaatttgcatgttgaagaagttgcagcttagggtttgtgagattgtcaatgtt-agagttctgttctttctttttgttgatgggcatgaatatgctcatttgtttttgtatattgcccatcccttccttacagccagaagctctaatgctgctagatc----actccgttccgcacttacatggacatggcaactgacttacacattcactcccatcatcttcatctgtgtagtacactcatagaccgtaca-cccccactccatccacccaaggcatcttgctacc--aaa--------gcacacacaca------------tcgtttcaactgggtgaattgaacatctgatgatgcactgtatgcaagatgtactaatgt----ttttctttttgttttctgtccaggaggtgaattagttatccctcttcttgtagaagaccctttagatatccctcctattgctactcgtgcacctttcattacactccccactaccttccgccccctcctcaccattattgagaccaccaaagattccctgtccatgacctctgaggcggggttaccttgcttgtcggaccaaggcagcgatggttgtgatgatgatggcttggtgatatctgggtatggctcaggggaaacctttgactctaacctaccccctactgatgatgaagatttttacaccaccttctccttggtaacagataagagtctttccacttcaatcttcgaaggtggctacaaagcacatgcacccaagtgggaagccaaggactttagacctaacaaagtctccgaaactggtaggactactaccacagctttgtcccctgagctgatccgctccacagcttcgtcctcgactgggatggtgcccaaattgccagccggcagagctgcagctgatttgaaattcatacaaccagttgaaagagagaaaaacaagatgcacgggttaaaaggccaagccgtgcaagtgtgtgcgttgagtgacagacattttagtactagcaggggaccatattttaaaaggtcactgaaaacttttggcttgggccctctgacaaacaatgaactttccatatatttatttgccatctctttgtttttacagcaagcagaataaatgagttaaatgacgttgtgggggcctgcatattgtcagcacaggttataagtcattattaaactccatcaaatcagacccaacccggtctaggcaacgagactaaaagttatttgcattccttctgtcataaaaaatcatatccccttaccccgagactttcgtttctttattaaatgcagccacaagagtatttcaggtctggcaatgtgagctggggaaaccttactctgtataactcagtgtaacagcttagaaccgattccacagctagttcctcaaagcttagtgaactctacacagatct-c--cccccactaccctcc---ccacctcattcctccccttctgctcaagtaggggagtagaaagatcatgaataataaatacagagataagagaactgaaactgggaaatcaatttactgcaaaatatttgcatattttattaaaagaaactgtgcataaaccccacaacagggtagaatgatttatattttgatttgatttgtatacattatacttctgggagaatggatgcaacttagtcatccctccaagtcttattt-ccctctccctcatgaagatt--tgttgttgtgttgaggatgttattggtgtgtgtgtgt------gtgtgtgtgt----------------------------------------------catggcataatgccgtttttcaaaacacctccagatttcctattcc-tttttaatgtttttcatcttcgtcttcatttttagcttcttagaaaaggggttaaaattagtaggcacatttcatattagtgtatttcatgcaataaagcataaattatttaaaataacacgaccttttatcttgcaccttttgaaggaagcaaattaaaaatgtaaattgggagctaattaatatgcaaatgtattcattcgcagttaacaattagcaattaaacctgcagtgtctacaaagagcacggacaaaattagtaacttaatttatcattaaaaaatgaaaacgtacacaaaattttaattgactttcaaaatatttcccctgcttttcccctttttagttgaagcatcagtaagcagaactgaacatcaaaacgctacacttt-tcccccaaagtttgcagcattaaaggagcgagatgaaacacaattagcaaac-aaaaagcggcaacattgtagaggatggtcactttttgtatgtcatgtggctttaaaaacaagtcagataaatgatgatgccattaaaactgaactaattaaagaaagcttcttttaagaactcattaactgcaacctcatttgcataatgatgcatattaattaagttttaatgaatctgaatttgcaccaagcctattcatgttggctttgaaacaaattgaacaaattagttaaaagctttttggaatctacttttcacacaaaaacagactatgaatgccatcatctccacaaaaccccctttgacattcacgcagtgctgagagtcagccggggtctcagctctgacaaatttgcatctctttgaatgtgacgcttgaaaaaagccagagctgctagattaaa--tttttttttccatcgagaaaatgagaaaagcctctatctctccgccaagtctactgggaagatctttattctgattcttgttagaattgtttatcaccctgacagaccagactcggacgagataaaggcgctgctccatcacggggcctgacagtggtaggacatgcagagaaatgaaaggagcaggggaaaatattattaatagatgccgacttgatttgcctctatggcacgtcaaggaagggaggtgtatgtgtgtcgggttgaagg--ggggag--agctgcagcttgattgcaagcctatgaagttctgtcc-aaaaagaagctatttttcattaagtgatagaagggcttttttcatgttctttcctgaggagctgataacttatgcagtttattctaaccctgctgatttctgtcagagacaaaggaggcattctctggggtttttaagggccattgtttttattgtttcccttttattcctcccatcctgctgtgttttaatgctatagtgacttctctgtgtatacagctctcatattgaaatgtctgctgcagatatatgcaatattaaagagtgcttatgaatttttgacatctaattagtcgctacccagttaacatgtcaagactcagagggattagggagtcagccctttctgaataagttaaagctatgccctgtccttttcatgtattattctttaatgtaggtggtgattattttgctgtgattaattgatgaagctcattggtctggcaagtgttacagaattcaccattcctcacttttatttctctctgtagggctctcctcctcatttgaaagaaattgcttctattccggtatgtgaagcttc-tttttcttttgctgatagtgttgcattttgcctttcctttcaagatgttatcaacttaatattcagtctttgagggctgttgaagaagggtagcag-aaaacaagaagcttgagt--------atatgaaacactaaccttgtggc-tgagtgtgtgccatgggggactctagcttggaggagcaaat-tgtacaaatcaatacatttgtttagctcactcaccaactctcc------cccccc-----cccagttaacaccctagcacatacaatgctagcgaaggtgattatctctgctagcataattcctccgtaacatctgctttcgcccataacactccactaatttttccctcatttcattacacataattttctttcaacacaatctacatgtattaagtggtaatgactttccagttaagagcaaatcgacgccaagggaca-ccccccctcctcgattgcctgccgtgcctgactccggctattaaagataaatttggtgtctcagaaagcggcagtaagctaatcaatcaattaagcgtttaggacatacattatc-aaaattccacagtgcagggg-tgcaggagagcctgctggtatacttggagttttttt-------aggaataaaaaatcctgaaaatctgtagccgtgtcatcagtcccctttttaattataccatattctttacatctgtcctgctaaataactctaattgaaatagcaccggcgtgaatttttgtaatgttccccccaagacatcccgaaagtgactcacacgagaaaacagactgaagtcacagctggaagcacgtcaaggatcatttccatttttacatgattaatttgaatttaatatcttaaatcaaaacctgattaatttaaataaaattttgatggtgccctgcttctaatatacattgcagtaattagattgggcttattagtctccaagtctttggaaatcatcattaaaggcaagggggga----caagatggtagcttccttcacacctttccatttgtctctgcataatctcaaaacctc-ttttaggcttggtgactggctttcaactgccac----ctccctcccttccatctccccctctgctacttccctcctctccctttatttcctaatgcttgcaggtcctccaggaagacacaagcacttacagttgttgagtgattaaatatttataatca-gggcaatgagtgaggtgttgaataataaatgctaaggttgaggcggccttagataatttctgcagatttcttcatccaccgtctctttgattc-------------------------gaaaggaaaagagagagg----------------gaaagaaatccttttaattaactaaaactttctcc--ttttttaca-gctctgacagttgatgcgcctttatcactgtttttatttgtgaactatgaccttgtcacattgttacagccgtcattatcatcgt----agacaggcatgtaaaacctgatttaattagcaatgccaaaggggtacaatttgcgggcaggtatctaagctgca--tattttttttatctccacctctccccatagaactgtccacattggcaccaaaggctggagggcaagagaacaaagggaattttatgtgtctgaattcaaattctttccctttgaaatgaagcgtccagaatgggcaataaaactgtgaaaatggatttctggccgcatttgatgttaagcctttagtgtcaagagccaagac--tttttttttcacccttctctctgaatcgtcttatggggaatttgtcctataacttatttctcaccgtttgtacgcatgcagtactgccctattttatcacgagacttccctgcttcctgaaaatgtgagataatgaataaaaatgttcattacagaattattcacttttctccatgattcacgtcccagtaattaccatgaccagtctaataaaaactgctacaaaacgaaggtcaactagcagttagaagtgttcattttcatttcaatgtattcatctctggctcctaatggcctcattttctcctatgctctttaataaataccactgaattacaggttaaatagctaaattaaattattgcaattacagtgcgcagagcgctgaagctggtttacctttcccagttcaattagaggggaagtttcaatggcccgagaattctgattgctgtcaat--acactgagccg-tttggaatccacattttaactagccagg-----tattgggttacaaatgccatgcctgccctctccatccaggaagaaggacagcaggg-ttttcaggtgaaacacaatagcaagcctggattc-accaacattcttcccaaccctgtcctcccaaggccactctggattcacagtagagaaatgggtgggt---ggggggcaagcaaagagcaacatgatatagttatcagcggctgttctaactgtatattcctggtgtgtcccactgacagtgtcatgtggaagggaaattgttctatcagcgactatgttagattcatgaccccaccacaaccttgaattggcctttagttgtcgctgatgggaactgaagaacagctcctgtcgacatgattgctgctctccaatgaatcagaacacacagggcacagagcagcacattaaactagcaacagaaatatatcactgtacttttatatagatgtattgcttttgccctggcatataaatgattgggctatctgctcttttttctc----------tgttcccaaggactataaattaaaaataagctaaggattttgaaattataattaaataaatgccaaataaatcattgaaa-gaaatgtcaaccccatcattggcagctgctttccctgctaaagagggagggaagtgtaggagcagggcagcgagcaaaccccacagcggtctccaaagtcactagtgggaaaacaacaaaggcctttccatgcaactaacacagatgtgcccatagccaaactgtcagaaacagttaagatgacagctactcacagttcattatttccttctcacaggtcactgggtgacaagctgggtcaccatgctttgttggctgctacag--ttctcccccaacaacctctattcaatttaaataaaggtaagttgttcaatttaatataataatgcaaacaacagcattcttgcaagctggtactcagcctgacccagcctgtgaagctgcaagttggcagctgtgattgcagtacagatttcacacagtgtaattactgcagtgacactaggactgagaggtacaaagaaaaaa----aaaagaggccctacaggttattagcactaaacactgggagaaatcaaacggagagtcaatgcgtaatttcgaggcctatcaagcctcatcaggaacagcagggaggaaagtgcttcacttcatcatctcactctctgacttttgttgaaaattacagtaattaaaaaagagctaagtacttctcaggcaaggggtcttttctttacccatcaccttttagttggctgctgattttgtgtgacctttttcttagctctgtctatctcagtcaacacagatctttgttgaatggctctctaaaacctaattactatctgctgggtgattcagtattgatcagaaaagtgaactctgatgctcaaaacagttagcaagcatgaagtattatgaaataatttcatttctaaaatgcaacatgagtcatgtcttttctaaaactgagcgaagttgctgtgcattaaatatgctggcatatcttctgcttgagcaagtggaccaaaatggtgtgaattgttaatgccttgctgctttggttcacggcttgtgattgatcatttgtaactatatctactccttgttccatgaaatcaagtatggagtaatgggttcatcagatttttgggttaaattgagagtgaagaggtactgtgtgtagaaataagagttgccatgtttggggctggccttgtaacagcatggattctaaaggcgatattcaaaaccacttcactcatcatacgcttactgattctgaatagggcccatttgcaggggacatttggtagttttccaacagac-tttgtgcttcttcctagttctattactctacatacttctttctacagcaaagtctaaagaggcc---aaagtagaaaatttatcaaagtgcaaaacaaaatacttttccattagagcttcactggttatcagtaacccatgagccttgctttgctagctgcttactggtgcatttaataaaataaagatcactcagtggtgccgtgggcagcatgcaaggtgatagccatatttgcttactgtaaatacaaaagaaaatcacacacaaaccggctgtagttttgacaagtattaagatccctctttacatctctacctctgtaccgaagtgcaattagttttcctcacacaaggatttctgtttatcttattctgcttgattacttgagtataatcgcaccatttgcttcattgctcctggtcgtaagctccagtttaaaaaggggaggatgagtatgtgtaaatatactgaa-ttctgctgtaagacattaa-tttatgcatctggatatcagcattttcttatt-------------taaagaacactttttaaatatttatcacagaacaattaataatgtatggc-ttttt-ctggtgtttaaaatctct-ccaaactac-aacgtgcctatcaatttccattttgaacatgcaattggtcactttttcgccttgattcatcttgcctggctgccaaccaaattttgcctctgtataccttcttgacactaataatgactgagtttctgttcgtttgcgtgcaagatttcccaagcggcagtttggggctgggataaactatctatcatgattgcatacaactaatctgcctcaaccaaac-cacccaatgattgaaattacatttgacaattcacctctccttggcgtgcctgaggtgaacatagctacagaccatccccggaagggcatagcagctcttccatatgct-ggggaggatctttttatttgtgtcaagagacgtttagccaagcatgtagaaatcc-tttttagtctcgtgatttgctgtaaacatttgggatggatgagttcact-gtgcacttaaaaaagatacatgattgggaagagaaaatgagatggttgctttccct-----tccccccatcctttgccatccctttaaaattactgttgactaacaagttgtgtctc-ttttctctgaggcagtgggtgcaagacaactacttgagacaagagaggaacatttatcctccaggcttctcatacttactcaagcagaaagactctgcatgaggagaaggttctttacagcattccacatttttaatgagcc-ttcttgcaaagggtatgggctttcccttttttcagctaaagctcgaactcaaagagggatttgttctcattaacaagagaatgttaaaggatgatagtttaaggtgttcacatactgctgtcatttggtaaatttagaaacagctggttagttctacccat-----------------------------------------------------------------------------------------------------------------------tacttttttgcagaacatcagttgagctcatacaa--------ctctctctctct---t--------------ttttatgaagctgtccttcctgcgctacctgatagctactaattgcagcaactacatttctgaattgcaaattttctgcactgataaaaactttgattgcctgtcagctacacataaggaaaagatcaccagtgctaaatgaggtgttccacgcttggataataatgcctaatgaattattcagaaaagaatgcttgaatgaagcaaacaatttgaagggttactagcagccgtaacagttcaacagccaaaagaacaaaagtatcatcctgaaaattacactaatgattaaaaaatgcgtattaattttacatttggagaaaaaagaaatgccaatctgattttaaaggttaatcatta--ttttttccagtagtgctctactctctggg-aaaaaagcaccgctgttcttcaaacattacttctttcgttcatgccccctcatttaaaatccattttaatttaaagatgctcgatgccgtcctagtggtacatttactcatcctagttatacatcatggagcagggaaaagaaaattgtttaatctagagatacggttcaatgtggtcaccactgaacagtggagtaattaccagatcagctccgctaaaaatgcactcagggtgttctgtgacctatcatcttctaatctgcatagtgaagtatggcttcataactataaattgctgacttaattaaaaccaggacctttctgtcatttaattacagggagaaaggttattgcttaaatgcaattttccaaatgtgatttcttaacagttattaactgcttcaccatcatttattgtttcagatttttcaatttgaaaatagtccctgtgacagaagtaatgacttcatgaaaaactcaatctagatggagctgagtagacccatttgtttctcgtgccctctagtggcccatagaggcatgtcactttcactc--------tgacagcttc----------acacacaaatgctattgtcag-cccccaagcaatcctccttattacatcatgaattttgataagcccattagccagccaagcaaccaggaggagaatgcctttctcacttgatgactacacaatgaggagtaatatattttaatttaaacaccataaacctattgagtgcttaattaactttaaccgtctttaggggaatgaagccaatttgagggggtcaaaaggagttgtttcaatatcaaacagttttacatagtcaatccattcattcggcctacagctactgattaacacacaaaattaacatgttagtaaaaattcatattctggcctcaggggaaattaagatgcacatgcacacagcgtgattagcacaactattgttttcccccaacaatataatttaatggggttttagaaacacagaaagggagcctcagtgctggtttgagttgattagctttgtctataggctgattctaaaaattaaaaaccaataaatatttacaatatttatgatgttaa-atatgtattgacatttactt--tagaaccaatcaatgtgagtggaccccattgataaggaaatgtaatcctatgtcactaaacctgtgcctctcgaatgagaatgctccaagcgtcaaggtcatatggattctcttctagtttcttttcagctttctttactttttcagggacatattcagcagcctagaaaacacaaagcagaatgttaagag--tatacaactagtttgacaatgtcgcc--ccacctatatatgaatgttcacatatacataa-c-----tatacaaat-atgt-aactgactgcat---ccccctcccccatgctactaaaacaa--------------tgtgcacaatggtagcatatatagtacacaagaaatatgc----ccataataaccatacagcaagtacaaggaggtgtag-ttttcctggatataatcagacctctggggataaagggtcctggttacacctcatgcattgcaaaacccaaagggctttattatctgatgattacca-----------cacccccatttccatgtctttttgcttaattaatcacagtaacattattgcccaacttcagacaacaaaaataatgagagaggctttaaaagattcaaagactagagg-aaaaacaagagctcccaaaggaaaggacccatggtgtagtgaaggtttacaaatcgaaaaatgatgcttacattttgtaaagtgccgagagaaagggaatgagaaagaaaacaaggatttcgttagcaatgcattctggagtataaaagataaaaaggaatatctaattaacacaccactataattgcttgcagacattc--ttttttatttaaagatgaaatagctaagagttctcatcaaaactagggtcacagcctacatattaaatgaaagaaattgattgggctttattacaccctgactactgcaaatgtgcctcaatcactgattgctataaatttattcttataaactactaattgcccaagtcataatggtaacaatggtataatgaaattatcttgatcaagctgatgcacaaattttgcttgacaacatgaggagtgtgag-aaaaaaggaaagaagacatgcatacaaatacataatctttcattaaaattaaaactaatgttaaaacaactgttctctgaagcatacaa------tgatcagaaaga-tggagagaccactgcatt-----tatttctaaatataga-act-tatggctcgatttacatttgttcttttaaagaatcagccttggc-aacaagcattagatttcagacataattctgttattcaaatgggagaagagtttgatagctatgctaatcacttttatctgagaaaacataactaatagcttggtttacatttgcctacatttatgagcataattttagcacataattttattgcatcataaaacataatactgcattagcccgctctt-aaaaaagaaaaagaaatttaccttcaagtgatttgcactgaaaccttcacactgcatttaaatgacagtatcattttagaaagttgacctgtttgcattaatgtgttgatcattttgtgatcaaaaaaggaatccaaaacactactgtgcaattaccatgata-tagtctcaatgtatagggcttagcgcagcaaaagctggtactgaagcaccatgtggctcaaattctgaattttatttgccaattggttgagctacatgctcgcttcattgagcatgacaacctagttttaagtgtcatttaattttcattttgaaatataattacaaagtgttcactgtaagatatcactcgtctgcaaatgtgtcaagattaatttgtgctagcttattcacaagtgtcaatagttaattactgtgtcatctctggatggctaaatgacattctaacttatgattttttacagtattcctttatgttattttccattagggacaagtccatattccttacatgtgggcaaatattcaagcacataaaataccagacgtcacaactcattaaaatcaacagagcatacattg--ctgtatataccctataaaacacatttaactgaaaagataattcagatagaaaaaagacttactaatcctaaaatccaaatatttctcaagtaagtagtgtgagagcgctggtcaagtaagacctttgttggtatcccc--aaaaatgtaatctccaagctgaagaatggcagcttgcagaacagctggtgaataggattaatgtcagaagaaagaaataaaactcaacatatgtccaagcctgcggtgctgggactgagcatgattgtaccccgacggataccatgtgtacagctggaaagtgccactgtgccatgcttccataccccacaaggtcatttctaagtacagctaataaccaaagagcaaattaaacttttcccgaagaactctgtgac--tgattaaggaaggaacaagtaagccccatttctacaaatagtacagccaggcttctc-cccactgcagatactatgtgtataatgcctcatcaaacataaataaattagcattat--caaaagcttctggagctatttaagtggacaaaacagtaaagcc--ttttttaatcttaccctga-tcaaccaagcctctctccctccaactacagctttgtgcgtg--atatctttctgctagtgtttcttatttaattaaaacagacactgacagaaggacatggattaggactgtaatgatgcatttacttagattaatcggagtctcc-ttttggagtaatggcttaaacaaagaacaaaaggaaattgttatgaaacagccttttatcccaagcaaaggtcatatcatgagg-tttttaattttgtcagcctctgttacactgggcctcaccactggaacatgagaagtgcctttttt--------------tctctctt--------------ccaaagcccattatcatgtgaacatgaaaaaaatggatcaaataatactttctgttccactgtcaggcactatattgtgta-ttgtaccata----catccagttacagttgtactgcttcgct-aaaaatattggtgaagatct-aaaaatgacgaatagtgcc-ttttttaaattaatgtcttattagttgggtgaagtacactgacaaagaataatttatgcttattcaaactgctctcgacatcttcaggtgtttccaaatgagctcacagaagagtgattaaatgcatctgataacaagccacacattgctgaaattacttaccgcctcattttatgattaattaaacatgtagattaaagttgcaaaagaatttagattaatgagcaagttaagtcttgctgatataagtgaattgggaattggatgctctgtggaactttataaacatgcattttataatgagtaagacaaggctacatgttgaatcctggccacaagggcctttgacgatgc-------agtcttttttaacatggtttgacagctttcgccttgttctagtagaggtgaaga--gaaactaactt---------tctgtctcccagatctctttggaaggtgtgctgttctgtttctctgcttgacttggattggctacaccctgcatggcactgcctccttcttattcccctcacaaagcacactgcccctattcttctggcctttgtagccatatggcaaatccgtgtagacacagccaacatccatttattcaggcacataatgtcccgcaacagggaacaattggaactttgtttgcttctattattgatgcgaatgggtgagagggagggagagagg-agagtgaaagaaaaatcatttaactataagagatatccagctaattatgagccatatgtgcctttagtgtcaaagcaatcc-tatgaagttcattttatacctagactactttattaggtgctgaagacagatgtctcccaacagtgcatgcattagcagaacacgcagccttgctaaactgttactctcagagtggagtct-----------------gtttgctattattgaaatgtgtatgtgtctgcatttgctaataaaaactgtaaattgggca--tttttttaaaaa-----------aaagtgtgtccttacctaaatttgtttttttg------at-----ttgtttttt-------------aaaaaagccagttagagaacaatgtaggcatgtgtttttaaactactgttcgtgcagtctggtcaggactgtgtgacacagtatacagtgttttgtcatccaaggaatgtctttgatcaagagtttatgcaagaa--gggggaaaaaagccatgaaaccctaatccgttcccacagtccagtaaacgtgagctggacaaacactggacaatagcagtaaagcttgctgttggaacaatagcaccaactaaaaaaattaaagagctgctgactcacagttcctacattcaagaaagattccatgcaaacatcaaaatacagtgcatgcataggttgcatttgacca-cccttgcaccacccttccca--------acattaataaattcacattacaggaactactgcaggtgggaaccctgaggtaggatttgctgtgcaaacgcatgtccaagccagttacccctttgcatatttttctgagggggcatccataaataat----aaaaaacagaagctcatacttacatcctattccatgttactttccaagctgtgtttttcatcttgcattagtcaccatatgatctctatcataatggtgggggtcaatgaatagattagctttatgggaatttacagttcttccatgcatctaaa--ttttggtaaagtctgataatcagtagcctaatttattttacccccattttcaattc-agagttactaag-ttaaacctta-ta-----ttaagctaagcattagagctcagtaaaatactgaatctgacttagcagaaaaattaggaatatt-aaaaaattaaggtgatccataaatggtgagaaacttgccccctc-----ttcagtgtccatgtacttttgatgagctggcgaagttttaaacctctttaatttaagacagagcagttttatttctttcaagctacagtggaaataatttccttatctatcatttagaatggtttaatactttcattaatccacacatcataaagcagaaagtgatttttatacctattccaatcactcattgtggccgactgcaaatgggaaacggctgtttttctgctgattctgaatttaaaacttaaggacagtatctccacaagtcagagtaattagggaggcaaagatttaaagatagatagcatctctgtcatctcttccttgccattattgggtttattattggtttggagggaaaataaatgaacaaatcatgggaacataaccctagagacgagaacggagatctggca---tattgtctaactatttttaccatgcattttctaaataaatgccctctgcctagtgatataaaatatgaaatatttaaaaattgaaaaagaggaaaaaaataggaattaaaaggcatacatggcctgttaacagatttctttatttttcttggtcaattctctaccatcattttggagtttgggcagctgtaaattttgaaaaattgacattttcagaaatttaagaaaggagaataaaactaacaacaatgctaagcacaccagtacaaaaacaacaaatt-tacacataaattttagtgag-taagttaaaatgattggaaatatagaactgcactgaatatagaatgttaaaatgtaaatact-aaactggctcacaatgtgtctcagcataatgatttgtgtaagtgattgtaattgccaaaactacagtacagtattattagttataaaatgcactatctagttatatgtccaagagacc-----tagtaaagaacagaaatgcagttgtatccaagagaaaataattacagcaataatcagtgtaattcatgataatggctgaattgaatttcacaccatagctccaagcagttacatttaatgaatgtagtttgtgcttgtttacttaaaagggtttttagcagaaaatcgataatgcaacttcagtgtttctaattgcaaatgcaatta-tttttttaaatagtcattcaataaggattttgttggg-aaaattaaggtatgtaagtgtggcaaatgttggcactttaattaggctacctgtacattattagtagcatagatgtttaatattttttatgatgcattttacaacagaacaatcttagggtgtaagttttaggcaataagtcggtagcctagttttctcagaaggaagagaaaataatagaaaactgtaacattcatttggaggcctcaaaggcat-------aaaaaaacccaattccaactgttataggtccctgcaggagtctacaaaagaactaagctttttaagtaagaaaactagattttggcccagagggccctgtcattgctgtttaatagatgaaactcttttgatacaaatatgctgtttacttctcagcttcagctttcataaaatataacctttttatgatttatgacctagagagg-aaaaaaatgtaggatagattttt-agctctgaattggttgaatgtcaacaagaaaatttgtcttactgtaatgactctaattt-tttaaagatcgaaaatgaatctgactagaaaataccattaaactaccaacttggttaaaatttaaagggtaattcacatataatgcttttatttaatagcccaatttacaaaatgtctaaaattaatgcagatcttttcaggacaaaatcagctgtaactgcaccaactaatttttgctcatttgaactgaattattaataagtgagaaatataccatatgttccccaaagagctggatacatttatttcaaataaaattgctgtgtttggtggaatataagaggtttaaatgcttttggagaaatgggttacttatatactgatttaatagagtataaatcaggctgcataattagggacacagctggtttccaacctaaagctggcagcttttgttggttaagttcc-ttaagctcggtgtagcatgaaatatctccagagacctgtttagtgaaattaactagtagtttaatag---aaaaaaaaaggctgatatacgagagtgctccaatttcttcacagaaattaacatttcaatcctgtttttatctagaagtcattaaactgtgcaacatgaattattggaactgtagcagagaattaactctattcatcaagtaagtccaaacagtttagagtgcatctgtaatgaaaaaatagctccacatttctatctcttctcattaaagtaaaccagttttccctctctcagtatataaaactgtcttctcttcatgtaatttatattaccataagccagctcacattctaaactattacacgcctccaattaatttttgcagcttttgcctgaaaatttaatgagatagtagtgtatgaacctgctgactccagacttagcaaagacaactaatcaataacagttgatgtgattcggcaaataaaaataagatctattaaaatggcagtaaatggtatttacttgtggtatttacgctctggagtgcaatgctgtttgtagatcagtaacttccccttcaccagatagaagcaatttgtgctgcctgatcccagttttctcattaatatgtaaatgaggcatgccagttgttaggttagaagaaagctgtcatgtttattgtgacagatttaatggatgtgtttggattgtgcattcaatgtgttttcaagagcatgtcttatctttgtttaggcagtaaatcaaacatgtaaacaacaattcattagcatctgtcagaagctcaaagctacacattgttatagttgaaaatctccccagaggt----aaaaagtatatctgactttctcctgattagtctgatttcttttcctcttcta-tttaccaacttgtaccaaatgtttggacgatggcatagctacatttcaa-tgtgttat--tcattgcagctttgtagctgttattacaattcttaattagaaatgcaattccaaatagacaatggc---cttgtttgtgc-atggatgagagacagtagctgaaggtggggt-gggga-aaacagtaccacatacactaacagttttgttgatgccttgagtctcagctaaaacac-agctcctgctgcatttcttccagccgcacaagctgaatcttttccctcatttgatacagtgacctctcaagtgcatcattgccctgagggctgagggcagtccagctactgttaaaccccttgggttgataatcttctcccacatttgcccttaacaccagacataccaccattagctacagctccactggtgctcattagagccgatcaatatagactaacataaagaatgctactgcaccttctgttatttctcagttactgcagatttacagacttt-ctcctacaata----agtgctgtgctacacagttttggatacctagcagcatttgcactgatccaaacttttgctctagtttgaaaag-aaatatttattatttaggtcacttgtatccctcacaagcctgacatttgtaatgagacaaaaatttgaagtcactggaacagttgtaaaaaacaaactgcgtaaaatgggagcaggatcaggtccttag----ggtattttagtgctcagttacaagttagtgcttactcctaatcaccttgttctccaaaggaaatagatactgaacaggaaccatctggtaatacgttctgtacctcttaattacaatgttttgagtggcacctaaataaatttcatttacaagcacatgactgcttgtcaaaagcttggttgataattttattattgtagtatacttctccgcttaatgactcaggcctactaaagtttggaattttggactaagagaggaagggaggagaaggag---------------agaagcatatc--tctgtgtgtgaatagtattgtgcgaacctctcatttgaatgacagatttta-ttttttaattgtgttta--------aagtaccaaaccccttaagtctcaagtcactgcaatcatcttcagctcccaaattgtcctggaaggagaatagcgtcggatttgtcttcggctgtttggccaaactggggcacagatgggataatgacttttacaaacagcattttgatgagaggaggggagaaggaatcatatgtaaaatgcacaaaggctgcataaacacactgatgcctgcagctggaacaaactaaaaagatgtttaataatttagaaccaagcaggcagggcctgtgcagctgttgtgtgcaggggaccatgaaagtcttccatttgacagctggctccatctttccccagttgctacgtgaagaagagaatgcagatttgggattagccaatccctgttacccttgcccatctgccaccaagacccccagctctgac-ttctctcggtagagaagcgcacacattaaaaagtccttggtccagatcatgttatttagatttcagatttccagttcagtttggaaacaaatccagtatgggcaattgtgtcct----tgtgcttctgtttcactgggcacatgggcataccacagtggtacatgggtctctattaggttgctgttcagtagtttagtggtattcagacaatattgaaacattcccaaatgaactttgcagggagacattttcattcgctgcctccctcctcatgcatattaacaaatggtatgcaaggcctcatttaattcactgattttacattcggatcactttctcttttacagctatttttaccgggcttcattaatctttgttgaatacaatggcatacatctttaatgcggccgctgtcaagtcatatttcagtaagagctgcaaactgaatgacagcaagcaatattaataaatttaacatagactatatcaatttttaacagaatgaatgtggaagctaaatgtattatttttt-cgtttaaatcatagggtttatcaccagttaaggggtgtatgtc-aaaagaagtctaaaagatcttacttttaataagaacagtatgtccttaaaacggcatatttagctagcagaatgttaactgcaaggtaagagtgttgttttataccctcagtaaccagaccaattatctgcgaagttttttcatatttaatgtatccctagtctcctttcaccatctgcccttccccctctaacattgtggaatttttatgagataggacaaaaatgggcatttcccttattaccatctcactgtggaaatcaaatatgcaaggaaagtagtgtatatactaattagtgctgaattcataattactgtgctcattgatggagatacatttgaatacattcaactccactgggagtagagcaggctgtccagaatagtttg-aaaaaatgccctcaacaaataagggttagctacccttttgccactcacaattcaacattcacactaaattaatttttccaaaagtaattcaaataaaagctttgctgccactaccctttccagagccacaagattgaataaggcatctgaataaaattgtgtattacagccttctttaatatttaagcatgacattcattgatttgtttcttgttttctgcaaaccttgacaacatgataaaataaatcataagaagaaaatatagtggtaacatcttttatggacttcacatagtcatcaatctcaagctgtgagtgaattatcagtgcagcaaaaagatctatgttttaagagctccaatagcatactagctagaggtttttcacaagcaaactcaaggcgagtgactgataagcatcattattgttttctgagagtctagtttatagtgtgttgtggaggtgttggcatatatgtttcagacatttttgcaaactcatataactaggtaattgatagaaatgaaattcttgtcacatctttattgcactatcagctaaaatttttaagtgacaagaaccaaaataatcattaatttttatagggcaaggatctggctttttgtttgacacaaagctgtataaaaaactgcttctgattttatgcacattgtttttagttaatgattttcagctgtttgttgttcctctgatagcatgaaaatgtaccatatgctcagccaaaagacaaatgattagcaaatgaaattctggacagctgtctgagtgaaagcgtttggttgatagcattctgctatcataattagcttaagctttgggttaattaactttctacctggatatgcataataatagcaaactgcaaaaagcaagaagctttcagtacatcaacaacattgctgtcttttttatttggtatttcaagagc------------------accaacagatgacaatcatgtcttatgg-attttgatttgacagaatggttcatttcatcagc-tttctaccagcccatttgattcaatttctttctgcaatgttttactgagaatgacaaaaaaatgtttttttacataaagcctgcaagtctgtgaacgaacataaatgtgctgtgctgtttacatactaacttaattgtaatttaaatgcccttttcattccataaatatagccataggcttttcatttccttcaagccttcagctcacagaacagtttatatgtaaactggagtcagttgcttcataaagtgaatttctggaggaaataatatagtatatatcaaaatctagataggtaatgggaaattgattgtgacaatacaatattagaaacacatctccataatattttatttattacactttccaccttttgctaaggaatgacagtaaac-aaaatctgtttgactaaggaaa--ctctcctagcaatcagctagtaacacaactctatgtgctaatgaacccaaagctgttaatatggtttcttcagttaaattgattcatgaattttgaagagaacattatctaatgaattttctttgaatagaaagcaattaaaaggacaaatcagtctgattaaccccaaagtcaccctagtgccacaaatggtgtacagtttgaaattatatcat--aaaaactagagcagatttgatatctctttgccctctactaatccatgtaaattaatgaacaacaaagttaatttctttgatgacccttttctagtatcacctggattatgctgatgtttaatttgcttaatgttataataaaggctaaacagat--tttttttcaatgaagcacttccactattaaatttgtgttgcatttgaaaaagcaatgactgcatatgaaacactaaccctggttcattgtttctctcatctcttagaacatcccttctctggatcctttatttatcaagattaatcactacaggcatcactttttctgcaatgccatacattcatagaaaccacacttaatccagaaagttgccggatggatggctcttacaatgggcatttacctctgaaattggtgtctatgcttgatgttgcatgcatctagtttgcatacaaataaagaattatacttgtcatgaagcaggtataatcaatgaaaggcacagctgtcttaatcaggtttcgttagcctgagcagctctctgtgagcaagataaagtgtttttcagaggtgttaataattactcataatctctcctatcatatcgcaagactttttacatgcctttcaattttaagcaacgattaaagcaattaagattgctgcatttacaagctatttttcattcccagaaaatatcctacacctacttgtccatatggtactttgcaaaataacttcaccttgacgc-agaaactctgtgatttatcagttccttttttat-acagtgctgccacaacctggagaagta-----------------gagaccagactttggtcacagctacttgaaaaaaa-atatataaaccactctctgatgatagacaaatgtgtcttgttagcaacagccaaaaagcgcttgacttgtactaataacaaaaaggccatgttggtcaccatgggtctaaagacgaagcaccctgtcactgccttggttgggaaattagcaaataatgttccttttctttgataaatgggtgacagttctctctcaccaatcattttttaacattttgatgcatgtctatgatcccgctggaggaacagaaaagtttactggccctcaattttcagatgatgaatggaacactctaaatgtgcgatttctgtatgaggtatagttcattttaagcaattctagtaaatgggtgtcactgattagaacaaataggataaggttatctgtttaaaagaagtcaactacacaacacaaaagaaaatgtgaagtgcactatatttacactagggttc--ttgtttcaagtgcctatcttcctccccc--------------ccaccaccttctttacctatttctctatttctaatgggcaatgcagcattgacattatttccccagcagatcactcgccctgtcaatcagtctgtattttgtctttcgctgcgggctcattaaaacagctttctcactccctctggacactgctctatttgccagctctgatcacgaagctccttatttaagaaaaatgccagcatcacttgcctcacatcaaatgcacccctactgacttgttgccagctccaggggagatttttacaggttgtagagagattaagtgcctatacttatacgaacttatggttttaaatcccttgtacaatacatttt------tgtgtttagggatctg-aaggtaa-tgacatctaaatgtggg-----aaacttcttatttggatga-gggaagaataaaatgc-----aaaatattt-------ttccatattttggttgtgtatatgtgagggtaggagtatagttttgacagagttgttagaaagaacagaagtgtgccttgcctgaggcaattcactgctcagcctattagctgtggtgaccttgcctattcctttgtctttgtattttcctc---ctgctgctttccttctcaagcattcccttttgttgtcttagagaatgagaaaaatgccatatctccctctagccccctgtagtttgaactcctgagatctagtgacacacccagcctgtatccacctttagccctgcatgaacttggcaggaggagagtcaaccattaaatactgagcagagactcaaacagatagaaatgcttgcctacaccccaaccccaggctgcctttttattgcctgtccttcatacagagggaaagagccttgtagccaagttttgacaccgccacatatggcctcaaaagatgtc-tgaagaattctgactt-----taactgcctgcctggaggagtaactacttttatta-ttttcttgattttatttctctatcgcaagctatagccaccactttagaaagattggggatttaattttaattgtgtagcttcaaat--acacaca----caccatttctctttgtgttgaaagcatcacggtgatttatcctcattattgtgtaaataggtttcggcagttctcagtaaataaaacaaagagtgacaggaggaaaagggggaatttgctttcctaccaattagagtagccttaggcagtacttttaagaggagataaatcctgcaaatcactaaaatgatcctgtcacatgtaccaaatattaaaatcacacagcggcacacttcatacagtttgctttggtttaatgagttggggtgggcttcgtcatgaggcttgcttctcacagttggggactgttgattgacagtggagatcatgcccaactgcagcttcctaaccagtagggccagatggaaaatcaaaaagtctcaaactgttgctgttgg-----tttctatccatcctccagcactttacacaaatgtctgtagagtacccctgctccaaaacccttcactctcagtactgacctttgtgctctggaaacaattactcctagaaagcctgtcaatatcattatttttacaagaaatcaatacgcctcacaaagttaatgggggattcaggcagcaagcgtttaccttcttactgtcagtggtgcagcgggctgtgctctggcacagatgacagattcgcctagacaccaagcagacagtaagcaatggatgtaaaggagaaataggctgcaagcaggcgtggaaaacgtcagcttctgcaggcatctatgctctaacaagccaaagatgtcagtgtcttgtagtgtccactctggaaca--accaaagaaacagaga------tagctaata-----aaataaggattaggaagctatcccaaatattacaaatctaaattaaacatgctatattaa-----gggaaaacatac-tgcagattctggtagggaagtttaccatattgcaccaggttagaagtctgagctttattgtcttatgttattgaaaatccagattccctcagccttctccctcaggtcaagatttgtctgcgaatacattctcatttcttcgtgtacaaaggctgtctggagagaggcagaaaaagattatgactgtaatatacttaaatccaatttatttgcctgactagaaacttccacacttcacaattgcttcctacagaagattttgtacttaattctttcttggcagtaaagagcaagtctgattcagctcatctgacaggtatatacatggcat--acacacctgaaccacatgacagaacactgaaggaaat-gtgggtgaaaacagcaaatttgcacatttacccttgcgtgttcccactttattttaatttaagtacgattaatttggttgctagaaatagctctttaaagcctctgattactaatttgaatcaaaagctctaaccttgttagcatctggacttatttccataataacaaccccttcagaacctacaaagtaatgaataat----------tgacaacaaatgaaatgttttgatagttgtcggcacaaagcatgtttaatgttttgtgttgcttcctagctaattatgtagatgacacatttgtcagaccttgactgccattagaaacgtgtttccagaggggagaaaaacaggctattcatagagtaattaactagaatgctcaatgacctgtgagagattcaaatggctgccagttcagacattgttttgttacagaagcagaggggtaattaaaattccaaattacagtgctatgatgaagcatttgtttgttgacagtatactcttacaataacaaatattaagtgataaacaccaattgctt-aaaatcagatgggccattttaagcaaagcattttagctcatcatgatatgtagcaccttatttaaattagtaagtgttaattcttagcttgaataatatattaatataatatgtaaagtgaatggcattgttaatcacagtcgcgcctggaacgactttgcttctgtgcacggaatgttaattttgcaaaacattaatttcaaagattttgcagccgtgcttttgtaattaaatattaatgtcacatgttattgcagtagcatgtttatgaaagccggcaacacttcaagtcaactcatttgtttttatatttattcttgtacatctgcaatcccttccatttcacaatttcaaagtgaaggccattttgaaacaagccactatgaaaaatgctgcaaatttaagtgacagtcatgtacaaatatgcataatatgagctggtccctacccatcatgtgtattgctaaagactccattgcaatatttacagttaaactaaac-ttttttccccccaagatgtagca-aaattgcatttgttttgcagatttgctcataattaaatgtgaaacatttcatatt----tgtctttttgagtaattggc-tttttaaaatgataaggtgctctgaacacttgttatgtggataggtctgacgttgtatcccagaaatccatatgccatacagacagaacagaagaaagatattcacaagcatgtcacagattggactgaagcaagccaaaaaccaaagtgccatggcattaacaatagcaccagatttactgtcacgattgcaatctgtgctgtatcacagacagaaggagaacttttgataggtaacacctcagtgttttt-taaatcttaactgatgtaccaagtctgttgttttgtgagctaacaggttaaatatggctttgctttaagtttccccatcaaattcatttttatagacaaatctctgaaagcagaaggggttgagggagggtgaggtaaaaagaaataaatcattgtagtctcaggaacagtaatccttgttgaggattttggctgattgatataaataacatcgtccccgccatctgtccgaagagggacctttccagttagtgttaagctgcaacggcagaataattaatgaatggtgtcctttgtgctagtaataaagacaagacaaattatgttataatccaactgctgctcatttgtcacagccaaataaaatgtcaaataaaagtga-ggggggcccagtgtttgtttaatggactgcaagctacctgttcgtatcactgacagacaactatagt-----------------------------------------ataagttcgggatgcagagagcaatgaaatgctagctttaattttgttatcctcaatcgtatgcatgattt---gaaggagaagagaaatattccaaacttctctcttctg-taaaatccatgtcatatcaaaaaggtgacaagagggggaaaagtaattagtgagttcacagagttcagtagaaaagttaaaatagagtaacacattactttttatgtgaagatttcacaagacaaatcttgcctgtgttttaattgcatgtgaccctggcagtcccactctgaaatgaagtgccgtaaaattaaagatgacagacgctcaaaacaagtcttgtgatcttgattaaactacaaagaccacactttctctctgctgcaactcagatatgatgggctgttttatttgtgtacaaccctattaaggcgactttggtttaaaccctcagtttatcagcgctacaggcctaattttgcaatcagctaaacctacactacattttcattgagtgctgcaaatcagcaaaatattaaatgaatcttg-aaaaaatgattatgaatccacagttctgtttgactgtataattctatttaagattaaaattactatcataaaaaggccactttctgaatgtaattccacaaaaacatcatcacaaaagcttttactgctatttatgtcagaatgtattttaaacagttctaatcatttacctttgtggacacttaattaaaattacaaaaccaattttaatctgtagtccaattaatatgcaaatatatgcaaatgtggtaaatcaaggtggtgattaagttaaggacactctatttccaactgtgatgactacaagtctctttactgcattcatttattgttcagttcacagtctttgaatacaacacaattctccaactgagtcagctttcataattcagcagtacaaagtctgcaaacacatgtaacctagatccatatttcacagtgacagcatatgatagcagaatgtgaagtattaatgctagtgtcactacagtcctacactctactgcactttaagagaaagcagctgctgagatgaaatgtgtgccaactgtctgaagacagaaacataagaaacattccttctgttacaaagggacacacatgca------ctctctcacacacatacttttcttttagact-aaagaaacaaag-------tggttttg--tttatttattttacaaagttttgcccatcatt------------gaattgagatatatg-aaaaatgtagaaatcattaatgcatatcattcatagtttggctacatttttattcgagcatggtcattttcaaaagaaattacaaattgaaaattcaataatacttttacaaagacaattcaggaaaga--tttttgtcatggtatcatacattgtatttaacagtccctc-ttttagctaaaaaacaagatgaagaaagtggaattttcagtcgaaaatacagtgttttcacaagatcgtatcaaaagttcccaaatttggaatttccagtaattgg-aaaaaac-aaaaataaaataataaagttgaaaaatcccatctcacaattaatgttccaaaacacaataaatgctcttctctttacgtaaaatttgcccaaatttgc-agaagatttc-----------------------acagtgacacagctaagacaacagatac--atattt----ttttcaaaacaacaactcacgcacaagc-gagctg-tttttacagccctcagtcccagaaatgctcagtagcttttcttaaaatagacagcctgtaaataaggtctgtgaactcaattgaaggtggctgtttctgaattagtcagccctcacaaggctctcggcctacatgctagtacataaattgtccactttaccaccagacaagaaagattagagtaataaacacggggcattagctcagctagagaaacacaccagccgtt--------------------------------------acacacaca----cagaggattgccaaggactgtta----acccacctctcaagaa------------------------acacacacacacacactc------------acaccaagttaaaagcatgacatcatgggaacaagaggggagatgtatacacacatatatacaaaagctccccaggccaccccaggtctaaaggagcaggaaaaaaaatat-------------------------ggggggtggaggcagaaa---aaaaaaagatcttttgctcattgcccaggtgagatagcctggtgtgtcctctcagcctcgacacgcgtcaagtaaaagaaaggttaaaattagaaaattcaatttatttgataatttcccagaataattagagttaatatgggttaattaatatgcaaatctctcagcagatgttctgcagcagggcctgtgtgagaaaacagcctttgctttctcctacgtgattttggctgtcagttattgggtataattactgtaactaaccgaatacacacaaaacc-tttggaatataaaattgttacagttctagttctgcacaagctgctacttttctgcaataaaagcgaaaaaacattttcacctgcatgctgagaatgc-taagaatgggaaggaaggcaattgtgcatttacacagcctccgctgcattcatttataaattacctcatcactgactaaaattaacactgattcttacaggcaatttctcaatttccaatgctaattaca-ttttttttttttacttttaaattctgtaccacctgttttgggcaagacatcttaggcagcgcgaccgcatttaatcacaattttaattaaccgccctgtagatgtgaaaaagaagcaattataatgtagatgaatgatgatttttctgcattaaattgttttgtttccctggtatgttgattgtaacacagcacacaaatacagtaactgtacaa-------t--cccccccaattgtaatttagtaattgtttt----gggggggaaaccagtttgagaatgagtgacttcatctgtttacaaattgattgataccattaactcactgattgctgtggcacatatattgtattgcacagcctggatattctgtcccaaaaagtaccactgaagagtgttatccagtggccagatgttaacttaaagtgcacattgtttggg-aaaaaagctaattaacaacttattaattggattgaaagtctgaaactgttgtacttctagcaaatacataattttcttcaagtattattaaagcg-tttttgttgtacctattaaagattcttgtctc-taagttaatttcattatgctaataagctatcatcgttacagaacctacgctttgatccatgttaattgtcgtgatcttcaaagacaaagtcaccacttactttaaatgaattttacatctttttaaagaatcacacggaaattaggggaagtaattaattttttattatgtgtctcaatatttttaaaggaggaagtcaatggtattggctagaattcattttaacatttaactagggaaattcttttaagagaaattaaagcctgctgcagaaaataagggaggaggagatcaaatccagtggcaaggttcgcctgtgcgctgcgtttgctcatccttagtttatctgctgcaaatgagtgtgtataaaacagtccacctactgttctacttgctccaatataatgcagttccactgaatgatcctgttaacctaaccttcaatttgctgggatttgaactctgaattacagctcactaacatagtttaacagctggtacaa-ggctccttttgaatttttaatcacatgaattaaagattgctagagatgcttttccaggcccctactagcagtgatccacagtgtgcagaaagacaagcataggtagccccaagagaattaagagcacaaaaggtaccatgtctcacgaagccaggcacttggcaaattaggagtctgagtgcaaattattcataagaaaatgaaagtgttgcaggttcgttttaaagtgatgacactttgcttctcaagaacagacatcctcagaggagg-aaaaatgttgccagccctgaaatgattgacatttgtttacttaactctctcttcttgtaagtctgcacacctatttcaaccttgaacagtttccaactgtggtatactggaaca-ttttttcatttattaagttcagtgttgccaacccaaacaaagagtaatcagtgatgatccaagcagaccaagctgtctagcaccatacagtgtatctgcatactaattttcaaattccctcacatttccagagaactaatgggatcattttcattctgttacagcaactcaacagttacagaatcaccatctgtgttttcgttaacctgaatcagatatgaattctgttattgcaaggtagagcagcttgtttaatgattcttaatcttttctttaattaaatcatgcagccaacctgaaaaatctatcttaatgcaaatac----cactattcattattccatttctcccc--atctcatagctattcttattta-ttttttcca-tttg-tttttacaccaaggagactgcagtcaaataatact-agcaactgatttcctctctttggactgaaaaattaaacagatactaaattatgacagtgaatttagaaaggagggctccaagggcttgaaagaacatgtctgagataatatgatgcttctaagaatattgcaatcacatccaagcaatcaccgaagcgtgccatgtaactacctcctcagctaatatgcttttttctccgtgatgactaatcatgttctattaaacagcagtaatgctggaagaactcaactatacaagtgtaatgaagccagtattctccctggacagattagctacaactgatttgacacataccatcataggagcttcaaacctgac-aaactctgtgcttgcctctgatttatgccgtcaagctcttcagaaaagagaatg-aaatccaaatgttcagtttggtagaggtacgggctgattaaaactccaaacgagcctctagctcgcttatatctcagagtccggaatgatagaatcagaggagtttattcataccattaaaccccagagaacttaattgaaagaagagcacagcccggaccttgacaagcgggaggtcacagtaattgctgccggacatatttaacattaagataatcaggccattaattaccctttggatcattaaatcagccagttgcaaaatgaaatttctgcctctattactcacttgagagaccacaggggtggcttttaatttatcagtgagcttgagatacaaaggaccaggcatggggaaggagaaaagggggagaagatgg-gggtttgcttcagcagaggcaggaatatcaatccgccatgcttggtgattgtggcaaattaactaggtaagata-----------acctcagcttctaaaggca-gaagctgggggtatgtaaatagatgagggcagacagggagatcagaagctgcacaccacttagcaggataataaaggaaatcgtgtttaagcttctaaaatgttctcttaataacacactttggtctttagccacagaaatgcagaaataattagaaatgccattgtgtacagtgccttctggactgggctgaaggtgaaggagaaagtatcatgctatccttgtcagctgcaagggtaattactgctggctgaaattactcaacatttgtttataagctccccagagcatgctgtaaatagattgtctgttatagtccaatcacattaaaacgctgctccttgcaaactgctacctcctgttttctgtaagctagacacagggaaagcctgctgctcacttattgagtgctgaacactgtagagctgtgtttaatgtgattgttttcattagctcctctctgtccgatatcacatctgaaggtaaccatattgtgatcacagactgc-----acccgtatggcttcccagctagatttccacttaacacgggtggaagagaagccctgttctaaattgaattacataaaaggaagttacacactgattcccagcagcgtgttttgtcaaaatactttgtctcatctgtgatttctgatgctgtagtcaaaagccttgactgcaagtaatgggttcataaaacctatctttaaaattttacctgacagtaatgctgtgcaaatatctgtac-ttctagttcaccttctccacttgtttacatcaggattttaatagagtggctgtcacagaacaacagctaaaggccactgcttgataagttgctgt-aaaaataggctgttcagaatgagaattctcttcttcagttcagctatcataataggtaagggtgaagtttctggttaggagaga--gacagttgcttggaggactgcaatgaaatccattcgaacatcagataatctacctgcaaaaatccacagccagctcttcacagagtgccagtgtaggtttgtactgcagacaaaagacacaccagaaaggggaagacagatatgccacttaaattaaataggaaatgaattggccagcatgctggcttgtctgctgagacaaatcatagacaacatgtctctcaacaacagaacttatttgttttctcttgccaacagattcatcactgcccaggcaaaacaggcaaaatacattagtgtcatggtaaactgataaagagaagtgcctcaatctagcatcctcaatggcgaaagtcttcgggctgtattgatccatgttctataaatcttgttttctgtctgcagaagtgaatcaggaatgacccttaaggttaacaaacattgtaatgtctttcagctggggcagatgtctatgtgcaccacacattgtatttggtcaagtcccatcttgtcattttcctgccaaggagcttaactaattgttgactatcata--agagtgtgatggaaattaagtgactcatctagtggccgacagtcctgtatgcttccccaggcagttgttagtacttcgaaaaccactcctgacaaaatgaggtttgcccttggtacacagataatgagagtgtgcttgacaggtgtggcgcgattagaaaatttctccacgaggctcattccgctagccactctacagtaaacagactcattagaacttgctggtccctagaggcaaagcatgtttgacattattaattggcttttctgtataaggagtcaaatagatgaaaaggtttatcaagctgaaataattaattttgcctgaattcgttgacagttcagttctcctgcaaaagaccattttaagaggcttt--cccccctctttattctctcagatttc-aaagttcaaaaggcataatggtgg-taaaaagtggagctttttagtaaattataataaatctcttcagaaattaaata-ccctggcttgttgaagcacttttgtgacgttctgtggtagactggcttcctttcattggaaatccacagccggaataataatcacagcatcagttattatacttgtatcagttctgcga-ggcaagagggtaatatagtgtaaggccgaattctccgacttttgtgtcacttattttctctgtgggccagatttgcattttaatggaagtagtttatagacttctttgctgccttcatagtgccacaagtggcatcattaactgagttaagccggattaatgctgatagtgaagtcagataatacaataacagagggcttcatttccatttggattaggtgaagagagcaaggctgtctggtgctgggtgataatttgtaagcgcgatatgttgtacttgagaggataagattaaatttagtgggtttaactgtcatcccagtaagtttgtgtattattcaacagggaagaagagtgtatctgtactggaatgactaattatcattacatgcatttatcattaaataaacatcacacaagacagcaagattgtttacttaagctgcataataccaggg-aatgggagatagctctagaacacaggattgtgttgctcgaatggcactatttattaagctatgataatgctaatgttcctctttgatgtatagcatgtgcgacttcagctgaacttgtagagagccttaaggatgtttcattgaacatttagtatggcagcaagccagaatacatttagcctaagcccagatgacaggttggtaatgaggtagtgattgatgaccactgcttccttatgaaaacctgcttgatatgct-ggggggg----aaatgcattgccagc-tcttttcatttcactccctcttatattagttattcttactgtagaagagtgaagccacccggcagg---------atcaatccgtcg---------------------caggcagcccagacagttttcttgtactttattaaagtgtaatcaaacatcggttaagtggaaaataaatatccagatctaataagctgctcagtcagatcgtgtaaatgcaaattacaagctggttcccatctccccgccaggggactttgaacaagccccagcaattgcttcctctgcc---gcgactgtaaatcaacggaagggagggaggggggagggaaaa---------a---------aaaataatggctggataatgaccagtttgcggtttcaagcagattgaatgataacaaactgcgtgtgtcgcaccagc-ttttcatttagcatctcatcatggagcgagcagctcgcctaacagcttgcctgcctcattagcaccttcacattctcgtccgtgaagccattaagtcgagaggcatgctgtttttggcaatagagaaatcaaagtggtagcacagcgccaaagatctgtgttaaagaacaaaaatccacaggctgcttcaaatatcaacaaggaaccctgaaattttctatcaatttcttttcatggccttgtgacattttcaacttaaaactatattgcttaacatcaaggcactttgagaaagctgcagttggaaaaggtaattttggagggagactcagcagaaaaaggtaatttttc--agagaggttcactggaaaaaggtaatttcagaaccaattgccacattc--tttttgctgttattttgtgtc-ttttctaaatagccctaatgtcattcatggccacactgtgtcaatacatcagtcccagctaaagtcgttttgtgcaaagtaagtttacagaaactatagcttaaggcttttgcagcatagatctgacaataacatgatgttgttttctcttggcaagatgggatctgtgaagcatttccttgtgtcctctcatgtacccttttccattgcattttgaaggtctgtcaatatagtctccaatagctgaacccacggatagaacagatgcagtaattgcaaacagctgtaaaatattactcatcttgctaatcaaaatgactttctgctaaataaaccatg----------aaaaaagcttttccaccatcagtgaagtggagtggaaatgatatagac-tgtaaagagtccaccatgaagtcaaatcaacagattgaattttcctacagcaataattctgtgtgctaatgcacacttttggaattgtc-aaaaaattcccaccagcccttgaaccttcatgttgtcccatatttagaaatacaa------gtctgtaacaatccaaa----------------aattaagctggctttttgccttgtctctaatgagaagggcaccacattcattgaaaacgtgattagtattattcattaagcaatata----aaaaaaaa----tcctcatttgtatcttattatcactattctgcataaactaacacaatttgtcatgaactccctcatttgctgtatcctcaaaaaagcagattatgcttatttttcatttggacagtgg-aaaatcaagccaggtgtttggcagcaccagagtgttcaggtgtaactgtgccagtgatggtacattactagcagcgtggatgaagaatgaggcatggagaatcatgggactaaggtgcctggaggcccttcccttcagagtggtcctgctgatgagacaggtgttgttgttcggagaaaaaaa------aag---agaaac---ttttttgtaaagtcagcctttcaccttcagc---aaggaattaaaagcgctaatgactgaagtgtgtttgccatcagaattagatggttctcagtcatttgtctgctattaaacactcacaagtcagcctcattgcaatctcgcaaccttgtgtttgattttcttataaactagtaatttcctgaatgaacttaatactgccagagtcactagtagctctgccttatagagaag--tttttttattgtcgtgtgtgcaactaaattgaaatatctttcacttgaaatattgactttaatatctcatttgaaaaattcatgaagcctttgatgttaaatccatactcaatttagccaaatgccattagaatatgcaatatgcctgaatacagaaagcattattgtctgtgtttctgtagaagaattacattttatgactttagcatcaggatcttttttggacttgggcacaggaggaaaagaaa-gggaaaggcagcacattagaaggaaaatgaaaagtggtattgattagggctcccacttaccctctctttgcttcagttcct-aaatgcatggaaatcagggttgtgccactgtgagtaacaatgctctgtaatgaatggagcaatcgttggaaaattagttgattctattagtggtactattacccttacagtgtttacattttgccttataat-----atgtttttagttctggcagtttgtaacatgtaatcattcagagcatgctgtctccatgctttgcccttgccatttcactctgcactattaagtgttg-tttttcgaggaaggtcttgaaatgtggggcattatgtatgagttatgctaatttgttagggcaatgaatacattaatttcattagtaaatggcctcaaagcaataattaccagtgtaggtgtgtcagaaacgatcatgttcagttttgccagttaattattaagattttgttcagagggacccagatttgacatccagcttcagtttagccataaataaactcaagagtacagaaggaaaaagat-gtgaaaccaagaacttgttttgatcctacacatgtcc---ttttttatcc---------------aataaggtgccagaataattagtgtcagtgttgtga--tgtatgaagtaggagagtgggaat----tttttttatttatttattttactgtaaagc---------------atccctccaagctagctacc-----------------------------tagcctgcacactaatttctcattgcagctgctggggtgttagattagaagtctgtatacctttcccaagaatattaaagcagactgtctaactgcctgtgtttgtcctagtagcctcattcttgctgctagcagagcatgtcccaactgttgtcaatttatcaatgtaacgtgcactagtgggcacagtttgagcagccattaggacaggtgcctctatccatcacagccagtcacttattccaccttgtcaggaaaactaaatggagcttttggagaaatgtaaacaactctctaatggacaatcaaagcaccactttctgaagcaaacaagaggaaggaatctgacaggtttagtgcatctcagcttggctctttctttccaccttaaaatctttacctggtc-aagatctgttgttccattactggagggcaaaaatgggaggaattgtctgggctaaattgcaattaggcagccctgagtgaggctggcaccagttaacttgggatattggagtgaaaaggcccgtaatcagccttcggtcatgtagaacaatgcataaaattaaattgacattaatgaataattgtgtaatgaaaatggaagaggagagttaattgcatgttacagtgagtgtaatgcctagataaccttgcatttaatgctattcttagccctgctgccaagacttctacagagcctctctcagcaggaagtcattaaagctgtgagtagataatgcaggctcagtgaaacctaagtggcaacaatataacaagagtttctttcagaccttagtgt-tttcatgagaaggggg--------gg---------aagggaggagggcatgttgaggtaatttgtacacatctgaatgaaattgcactcacaggg-tctttttattaaaacaccctg--tttt-------ttatttttctttctaggcctcaaagtactaaactgaaagcaagctgttaacagaaatgagtaattattgaagctctaacaggcagctttcattgaagttgattacagcagccatataatcacttttacggatgctgtaatcacagtagcagggaatgcttgacttggttcttattgttttcactcggggtggaggcagggggcctgcaaga-aacccgttttaccacctcggtgcaatttcttctgtaaaagaaatctacacaccactgaatgaggcaaggaatcatttattctttctttattagcattt-cccccctccctcaatgtaagagtctgttggagtcaggaaattgctgttattcaatatgcaagccagaggttgtaatgaccatttggaa-ggggtatggccaacaattatggtctacagccaaatgacacaacatatacacattcctcttcat-ccctgctcctgtacctttt-tacacaaatgaccgaaacttggtcaggttcacatgtccccagagatgatcgcatttcactgcttcaaaagcgctttggtctgcacagcctgtagctgcaaatttacacttcaaaaagcagacagcttttttccacatcttattcacttaatgggtgagaatgtaaaattagttccgttgctgatgaggaccttgagccaaatgaaaagtgttcatttgtcagcacagacttaccgcctgaaacatgattatatagctaatccaataatgggttttgatgctgagcatttatttatatacagcagatattgttatctgttgataatcacggtctacaatttactcttattttccaagtgtgtcgttagatacagcaacatctcccggatattacatgtggttaacagagctgcaaatgcacccagacaaaa-ccttgagaacagattgctgtattttgctgtgctttcaaatgaatcaatgtaaaa-aaggaggagagggat----aaaaaaa--aggataatgtgtgtttactcaagcaaag-aaaaaaatatttaagtgatgtaggggagaagattgcagtaactagtgaagaataacatcgtctgctttgctgtcaaatcacacaaaaatttcagtaatagattctcattctgacactcaattcaattcgaaggtgatcctgctttatcccaacacatcaaatattaaacactcgtattagccagggtgctgtcgccttccccggcttagagacacagc------gtaggaggaggaggag--gg---aata--gaggggggaaccttctttccttcactcactataatattctcaatgttatctaaacatgccttcatacactaggcttcttatcaattctatttggg-ggaggga-ggggtacttaaaatggtattagttgt-ggggg-gctgtattattctgatttccaaaagcttttcaagtgacttctggcaatccctccagtgcagcccatgaagat-ggagcagctttggccagagctgcagtcctaggaaggatcctacctaa---gcacaaggctgtccaagaacttgacaggact-ctgttt---------gaaaaagctgttgaaagaaatgatctctttgagtgcaatggggagatatttgtctctgatttacccttggctttttgctctggttcaggtaggagcagtgtgggatggctggcagatctgagagcatggcacgccccagcgggcaaagcgcgcagtgcggaggaatgcgagagtcagtttggagtgctccccatttatcaaactcatgcagcccgccagcagagcgagtctttctatcattacacctctcaaaatccgattcataccactaatcctgccttcattcccccagattaataacatctctttcaaccttcacagtgtgataaatagacaaagagagaacaaaaggagaaacagaagtgagggagagagccagagcaactccagataataaagaaagtgagtgctgcagcaaggcagagagggctccatttctttaaggcttttcctggatgccctttctatctccaatgactatctgcaagctctctccctttgatttaagagttcctctcctagccctgacagtaaggtatttctgtcccacagattataactcactctgggctattattcaactcccaagccctggccctgctgcatttagtccaaacataatatccttcatgcatatattatctgtctccctattatctggaatcatttcggaattaaatttcagtcctgcaatattggctcgaagagcggcacgctttatgggctagtcaaaggttagaataccaatcaaaataacactgccgatgcagcgagacattttaatattccaaaacccggtaattgtaaaaggacataatattttttccctgattaccccaaaggcaacacatgttaacaaggcaagggagagagtgaaaggatttctagagttcaagacagctgctgctcaggatgcaatatttccccctcacgcactctctcccttatgaaatggcgcttcggtaagtgctacttaagaaaacacatgttctcccccttgaaagcagccccc---cctcctcacaccaacacctttctttattcgacccaaacctcaccgaagggaatttgcaacaactgcggtgataaatccgcccgcagataattggcaagaaaacaacacttgtgcagtatataacgttttatggttgtttcatgtactttattataatactaatgagcagttatatatcaggagctaactgcacgccggattagcttgttagcatgatatgaaatggcagagcaaatagtctgggcctccttgtccgcctgctcgctctt-cccttccaccctgcttgcattcccatttgcactgagtaattagtatgcaaattagagaccaggaccacacaagttctagtatattacaagggctttattatactcttgtgagtggatgatggaaatggcccatgacagtgtttatatg-ttgccatgagggaatttgat----agtcacagcagtccccc-----------------------------------tcccttccctgctctcaacttgtccatgagt---atagcaacatctgttcattcttccgccctggctttggtgtgtg----tccgtgcatat--acacattcatactctctcacacacacactctg--ttggtaatgagtggtttgcagagggaactaaatgaagttgattgcccactggtgtctgccattagtggtaattagttaaaacatcagagtataaacagtaaattggctctaataattaatacttgcactcaagcatat--------------------gaga------------------------gagagagag-----aatgggag--aga--------------agcggcagcttgtaaaatcagtcggggatgttttaatt-aaaaaagaaagaatgtaagtaacactgtatgggt-g-gggggga-----aggacaaaaggcaatagggctgcctgtactcattagtagcc-caagtttcagtctgctccagggtgcagtggagggtgcccctttaagaaaggattggtcttaatctatttccagcgtacaagagatcagctcaggattgctgggacacttccactgacacaaatctacataatcgttttaaaattctcaccatttcttccgattattctctttctgtcactttaggaagctctaaaactgattttctctccgtaatcttccagtattgcttagcacccaaatctctaatattttaagaagattatttcatttataattgattgagtgtatttgccagattgctacttcaaagatgttgtgcttttttt---------aaaaagagggggctcaggtagacacagcctttctgagttgtgcc-aaaccactatgt--ccccccccaccccatgtaagtttagcctctctttccaccacaatttct-----------ctgcatttatttacattgtcagtatgctg---------------agcagctgaaaagctttctgaggatgaaaagcaagggggatacctgatgacatagcagtttaaataacattaacaatgttgccaaagaggtggtctctttgctgaaaatgggtttcaagaaaaatctatttttataaaatataaagaatttttacaagagaatctggatttgag--aa--aaaaatattttgactggctaatttaggggaaattgacaactttgtcatgttcatactgcactggtaactttttagagatcaagatgtgtgttttaaactggattaagtagattgttttttgaaggatgggttacaaacagatgatcttcgtatcttttcatagcatgtaat-aaaaatattaaacacagaaaagga-agtgttcttcccaagcacacagttacccacagtcaaaacccaaaagcgggcctttctgtttacatttatttgtgttatgttattgg--tttttcctccacctaaatgactgccctttgaattttctcagttttacgtgcactgcagttaaacgacttttacctgataaatatggaaaacctgatgacatg-aaaaaaaaaaatccttccatgtcaattctgcagttcatattcatgctgagattgtatctaattttgaaaatcttcacacttgtgccctgccatcatgtgtaatcttttatgcatggctacctccactgctgctgaggcagttgctatgcgacagatgaacctgcactgtagggccctgacattagtaaaagcaaattgaccacaggagcactaatctagcatgaaaagcagttggtgccgcacatttcctcgagaaggattacctaatcaacaagcaaaacctcctttcaaacgtgagctgaattacctgggcttggagttccctcattcacaccttctttgctacatcatattatcctaaaggggcaaagtctataaagcaacagtcacaagcttgcccttcataatccattagcatactgaagtctggcattagtattcttatcacgatcctgaataaatgaaaaaactgat-aaagcttttctcttccattagaggactgtttgaaattagcatttctttcaagagaaaagggtagcttatgatatgttttcagatctgatggtaaaaagtaaatgtcataataataatgaattatgaaagaccaaatgcaaatatagaatgctttaataagatccaatttaataaagtctgta----------------------------------------------------------------------------------------------------------------------------------------------------aaaataatggacttttaataacacaggtcacaaaaggcaaaacagtggaaattctgaggactagccactggtacaggcttattaattcttaattatgttcatgaaaggcaacaatttagttgcaccaaatccattgagcaccgaagggtt--ttcc-cccttcttcttctcaaatcattcggagttggacgcag-ccccccagcctttgtaattctagtaaagcacttaaagtgcacagtaggtgttcatcaggaccatctggtcaaaagcaaaacaagctgctgattttgcctttgaatagaatgaagcaagtgtgaattagtctcttcaattagcactattacaacctgtcaagtgcatattgtaaaacaggattattacagtattggtcaccagtgcaattatttactctctgccttttcttgcatataaatatgtcctggcttattagtttctgataagcagaaattgtttatttcaagc-tactcctttccaagtcatgaacaatatgagttacctgttgttcat-aaaatgctttggggaatgtgatgagagacatgcaaggcatcgttatggttaagaatccattatttaaaatatttgaggccattgag--aaaaataatggcatgaatgtagtgaagtggttaatgcgattgcatctcttacaggtttc-----accagatacactcactgtacaatggataattgttagctcttgttgtgcagatgctgttgcagatggagccctgtacctgcatgcatagcaaatgaattagactggcaatcccctttataaagcataaatatgtaatttgttcagctgttgtaattaaatatgtatgtgtgaaacagctaccattcaggtcattaatgatgcgctatgccaaattagagcttacagacagtaatgtacattgttgtgcagtgagggaattgcaaataacatagttaagccttttcctagtaaaatgatggattcagtggcattaaagagaatatttatattactggcattttgattactttggtctatatttacactattgtataatgaag-aaaaacacaattggatggatgattttttttt-tc----ctatcagacagcggagcacccctttgcttcccatgcaactttaagaaggtttcctatattatac--atatatatacgttctggttggcaagtctagctaatcagagaaagtctctgcatgttctagtgttagtaactaatttttatatagttaatgtagggtaaagtagagtgcattaagacacaatattgtaatccctaatccaggcacttgcctttaaactatgtttgttcagcccttcagaagggtttctactactgtcctatacaatcaagtaaactgaatttcttgggaagacactttgctcctcatcttttccct-aaaactaa-ttttttttgttttgttacagaagctggagcataacaatgtaacaaaaagccaacaagcaaagtggacattcggtc-tttttgtaa-tttttcctgcttattaaca-tttctccatgtttgaccctttcatcttagctttacctttctttgtcccctgaatgaccggtataattcatctgattatctattatcttgttattggacataaattttacaagctgttgagagtgcggaaaatcaataccttttaaatgctgtttatgtgtgattaacggttaatatcctcacaaattatttaatgtaataaggtcatttatcttttgcatgggcttggtatcctgcaaagaataatagaataataaatgaggacactggtaaagaggatatttcagatgcttttctgtgccagttttattacccatatcctctttacagccacaaagctgcactatggttattttatgcaagtaataaaattagcctgagatggagtagcccaagtatgcctgtaattttggaaccaccttgatgatagattaaattgatc--attttttcatagacgtactgcacttcgggctcattttgctttgtaattaagaagaaagccagaaacatcatgtggacattaagaatttaatagatatatttttctagctttatgcattagcacaggacagcctattaatgaaataagtcttccttcagggtcaatttagatgggctgtaatcttctgcaaatatattgcaaatgaggatcatttaatgatcttaaaactaactgccagaaaaggattggcataactctccag---acaaca----------aaaa-agagaggctg-acataacttgaacaccctatatcattaacaaa---tatatattgttggccctactgcattatataattgcaaatattactgggcaacaattaatttcagtgagagagagaga--------gtaagagagagagaaagagaattcaacaaggatctattactactctcggcttctattgctgtaatgaaaatctatttcctttcccttttgtgtcccatataatttaatgcccattttattaatggtctgaaataattacggaaccttttgtgattctcaagtatgtttcatttaattgtgcaataaacgcctaatctcttcctccatctgaagctattatggcattaaaattaacaattatgcagcagtgcgcccgggtccatagaaatcactccagataactagacatatataaatcattcatgagaacaatttctgaaaagagacgaagggagggggggcgg---aaatggtgtagagaatgacattgggaagccaagggcctgctctgtaagaagatagcaacgatgctgatttagaggactattaaaaatgctgcccacatagccttttaacccacaaagatatcagataac-ttttttct--cctactgtgagatgaagtggctgtcattatctgagaaggtctgtatcatattggaatctgtcagtgcaggtcagggagtccatggcgctctggtcccggctccaccactgaattacatttccgaggcacaatggctgcagaatgggtgggtgctttgtcatttaaactgcataaagaggcagaaattgatttttattgtggatcttcatatctaataaagctctgaggagctcttttcttctccgattgaatggccattgaatgctttcaatctagttctgtgtttcatgcctaaactgaatagtggcaggaggaaaatagatggcgggagaagaggccaagtcactttctagattgaaaaggatacagcagagaaagaaataaataaa-aaa-aataaagtaaagggatcaacggggg-aaaaacaactgtgagggact--tctctctct----cttctccctctcc------------ctctctctcttactccctctccctctctcactctaaaccttttacactgcagttgaacaagcctctggataaagactttatcc-aaaaaacccctctttaaagttatttcaaatttctctgcaaggctttcagaaatctgtttgtttgagggcagaattagatgtgaccggcgttttattgtgacataaaaccatatttcttccccggaagattaaaaaataaaatcggttaataagaaaagctgtcagcaacagaaaatggctgacataatccgtttatcctccgagcaataaagatattggtccttgggagtctatcctctctctcatgttatttcgcccaaaacattatcttcccagcattctgatggattaagaagtcatatgggagatagcagggaaatgacagatacaaaaatgctcaattcttctagctgcaataaatttctctgctagcactgctcatctgaatcaaatatactttatttcattttaaagaagtaagggtcccccccacca----catttcaggaaaatgaatgttagagccagataagaaactatagtctgctttcaagaaggttacaagaaaactgcatcttgcattactaatcctttatctttcatgttaacaaaaagattactgacatatttttgaatcaaagaaaaataaaatagcaaatgcatctaaaggactgtgtaactttcatgcaacacacaaatcggttgttaaatgtggtttaaaaaagagaagggaatgaaggaaaattcataatacatttccctttgtaaagtgagcaaaccaactttgtgcaatagcagaaactagt----ggagggagggaggaggcgtc-tttcatgtcagaaactaaggatgaatttatttctaacacagaggttgagtttccagcttgcttttgcc---ttta----aac-aaaaaacccctctatacaatgtatttca-tttggt--tctgcagttatttgttcagtatgcagtgcaaatttttctggctagagacatgggatatggtaaacctttgcctagatcaatgtccaacctcttttaagttatggactgagttactctctcataaagttcagacctgccagactcaataactccacaaaaatgttcagatgaaaattgcttcaagcaatcctagtagaaagccagcacctcacccctagtttaaagttatgatccttatcataattaattcaataaagaagtaatgtacttcaacctaggcatagagaataattttctatcctgactggtataaactttcaactagggacatttaaactctgggcctgatcttttactgc-aaataataaagtacagattccgtgccagcatatcct-agctgaagttaaaccagctatttactgag-tctctaagtgcaagatgtttacagt--taaatagaaagagaagttgatttagctgtaaacattgtttctaagaaaggctttgactgatcagtgcgc-cttgtaagg---aggcagaagtccaggaaaacagtagcagg-gacataagaaaaggag-------ggggaacccaagagtgattttta-tttacaattgccaagagactggctattattgcccatatgtgccacaattgctctccttatcatgggctggccatcatgaccactgggagctgttaatgaactgggtaattgagctgctgacatgtgttaccaaaacaaaacaataggaagaagagacaaatgaacattttatttgccaatcagagtcggcactgcttttcagagggctgcggctaagtaagtggctgaatacatcaagcagtacattgaaagccaacagatgcacacacaataatagttaactgacagcttacggcccatctgtgcgttaacattttgttaaagaaattacgtgccttgctaaagaggcc-aaacatacagctgcccagagcacagcagt-ggaagagataaatcatacttcatgcaaatatgaaaacagagcagatagccacatagcctaatagtcttccagtataggtgatgcaagttagacttaatataatgcagagatagagtagtgtaaatactaggcatacccttgctcagtcaagcataaaactcttctcagacatggcaaccc-aaacacttgtttaaaataaatgagcaccaaagaattccaaattctctttgacattggccttggtgagcaacaccagctgaactgtctgcggcagcgggggaccaggaaaacatcatgggatggattgggaaagtatacagtttttgaccagactttggtacgatcagctccaattaatgtggttttattataactgaaaga-cttttttgttggccaacttaatgtttgaggtttttaaacgatcatactttcataatacactg---tttttgtcatgaacattca---------------------------------------atatttcattatatatgaaaggcagctacaaactgtatttggtggtctctcaatcacaaatacctgtggcctgtttgtgaggctaagcatttatcagtgtggcaggaaatattatacatgtgatagacagctattagttctcctcaagtagaagtccctgtaccttatattctcaacaccatgggaaaaattcacttggtattttctttctgacaactgtgcggctgttcataatttgatggaaaattgattaatcacacatttaactcaatgcaagatcttctgcactgtaataaattatggccattaatcaataagtacaatgtaattccaggagtctggagacatgctggtttctaatagaaaagcttgcactgaggccttcctgccagtgaccacttcatctaaggtattttgcacctgcctcaatccaattagatgacataattaatgaatctcaatgcacttgataatttgttatacaaaaggaagaaggcaacagaaaccagttactcttgtcagtggtttgtttattggcttatttgaattaaaataaagctttgcttctgctgactgcacatcattatctatgagaccataatcctgctcgcaaatcctatatcttccagaactggctcttttgtttgggattactgagagcttagcccataacaaagaggaataaggcatccctctcatcctcgtaattaagtgtggggagtaatttagaaacaaacccagcaaagatgtacaatttggagccatgtttcttaaccgaaccaagggataggagaggccaaacgctgcttatgtcaaacataatgtttaagccatt-aaaacttctgtacaacaggaatcta---gcttctt------------------------------------atcttaatctgcaatacaatgc-agctctcttgaaaccctatcattttcacttcccatgtgtctgctgcctggctgtgaatggatttgaaaaggaatggttagtggtgaaaattggatcagagctaacattctctcatttttatcagcagctgccaaaggtcatctgacataatagctgatgaattcaagcccagtggatttcatttgcaattttcaatttactgaggcctccaaaccccacagtgataaaagcttcccctatcgtggcctgtcacaaacatcaaggaaacctcacaaa-cccgcaagaaaagaaatag--gagagagctgtgcatcatcacagccaaagataa-ggggaacaggaagacacggcatcatggagaaaggtgtgtggttgactctctaaatgccaattgtaatcaaaagactatgaagagcaatcaaataacttgtacaagactgaagagaacctatagttgtaaagccacatgcaggtcata---gatcaaaact-------atgtggaggtccgcaacatgcagagcttaaaa-g----gggggggagaaatgtcacattctttcattttcagtataagaaatggccaacttgttcagggcaaataattgtttgaactgaggattttattattaatctctgaagactgctgaatttagggtcacagtaagggttgattaggtacaaggtgcacaaagctctcctctgtcgatgctattgaaagaagcaagtaatttagattcagaattggtcttggattgaagctcactccattaccgaccattttcaatttcagctatacaataaacatcaagctcagcaaggaaattagtacatttggtaatgcattgggggagatgggtgggtctttcacaagatgacacttatcaccaaagcttcagttaatgaaacccttgagtggtatctgcgtttgacatattttgacattttttgaacctgtgccctggctcaggcctgcctttgaaatgcatttcagtctctcaacacagacagctttcactgcatttagagtcccaccaaggcccagctttaaaagctactgactctttttttt-ccctccttcttctttagccttcctcacaaaagaagggtattttgtaaattaccagctcgttcagatcaacaaaaggtactttcatagaaagccccatttgattttgctcaaatttgattacaaggatggaggaaaaaggaaaggaagtcaaaaag-aaaaaccccagatggcttttttcattcatctcagtgaatgagctttatctgtgccttttgaaactgtagcagtggaaaagcatttctgttggctt-aaaaaacttgacaaaaattattggtttgccatttctcatgtaactgccattgggaactggatgaaaagac--tttttttgaccagaatcctttaattggctga-gagacttatttattacagtaaataaaatgggtgttctaagcagcctgctgcaagattcttttatgctgaagcccgaatgaaacagcctcgactgcagcataagtaaagtttcaggctggctggatgtctctttctgtcagatgccattgtgtcagactcaaagccatttgtcatccctgaatttcattatctgctccttccctgtctttcagtctcactttgctaggacatttgttcaccgttgacctccctgacaaataatacaccttaattatg------------ttggcaagaggggatatgtcattcctgggccactttaattgtctatccgacaggcgtcctgctgcggcatgtagcttccatgctattttgaccactccaattgcgtggctat-----------------cccaggttttccctttgtccgagaggtcaaaataaagcacaacttatataaataa--------------------------------catgggaggcagcattacctctataa-tttctat-----agggagat----gggggg---------------aaccttacttgcccagact-gtgagtaccaggggaagcatgcttaggtgactaacgacacctctatcagaagaacaaactctatctgcatcaagcattgagacagatgaggccaatttcacacagtaaatttcttgcccatgattgatggagccttgccgctgaatatgagcaagcgctctgcgcacctgtcaggcgccaggcagacagggatctatcaaagcgttattgatgactttacactgtactctgcaaataaaatgtaatgggctaactggaacatagatctgagtgatgttacttatatattaaatatgtcacatctgtagaacaaatggtggttagataagagcactgtattaaaggaaagagaaaagagagaaag--aaaacaaaataaagggcagagaaaaggaggaggaagtgaaaccttca--agaga--gaaaaaaagctaaacaaataaagtgcaaacagagagtgacaagcacactcagttcctggattggttatggatgagacgacaagtatatgatgaaattaatgaccctctgtcaactttttagatctcacttttaaagagaatggaccaaaaatcaatagcccccaaaccacaagtactcctgtgaaccagtctttcatttatcttactgctggcactcatatagaaagtgcagccaagcacagcatagaactttcattggtagtcctcattacaagcaatgtttgagcactctgagtaaaggtcagaggtgtgcagaaatgcccctttgagatgtacctatta-gaaaatatcaagaccttggcacacagcgtatatataatcatcataatgtc----tt??????????????????????????????????????????????????????????????????????????????????????????????????????????????????????????????????????????????????????????????????????????????????????????????????????????????????????????????????????????????????????????????????????????????????????????????????????????????????????????????????????????????????????????????????????????????????????????????????????????????????????????????????????????????????????????????????????????????????????????????????????????????????????????????????????????????????????????????????atttgctattttgtaagtgaggctgagatctgaaatgagatggttactttttagacaggagtgactttggttctaaggctcacttagtttccagggaggctgcacggggagtaatttcagcgaattgtaagcggacagtaactccgcagggagctctggcaatcatggcggaaacaatgtttacatcgatcagctgtcatggtgatttatggcttcattttgctgtaatggagaattagtggaaagattatcagggactcaacactttggcttgttacccatgtccagacgagcaatttgtttccctgaagcagtgaaatacttgtgacagctccaacacttgccctaattcaatcaagagaaaatgttggaattaatttgttacaagaaaatttaaatatgttcagcaaacagtaaccgcagagcagaaagctgatttattgtgctcggcaagatatcgatccacttcgatccagcccatgttgaggttttaatgtgtaataatttccaatttaaagctccttttcaagatcacgggtttaaagagagggcaggcaagccacaagaaatactatttaaaccagcacaaaataaatgtaagcttcatattcttggaattatacagtaaactgccctgtacattttggcagcagttaaacgtatccttaatcaaattcatatggggcctcaaatgatcacaatgtttggagaggagccagatagtaagtaatttaaacatcacaggaaattaaattttagaattcaattttgcataaagttttctgtaatgaaaatgtcagacataaattatgaagtctgattatattc-ttttttt---aa-agccatttgaattgctttgaaaaac-tagagttggatttgtttcctaggatttaaattggtaaattatttgaatttctccacccataggtgaatgatttagatggccttgaccccagtctgactgcggggattaatgtgggataatgattgctgaggctatcactgcagcaggcatcattaattatccttattgattgtagctttcaaagataaagcattatgctgactggaaaataccctcttcctgcaaggtcaaggctaaaatagggaagctaaataattgcatgaacaaacacagaaaataaaaataacctcttggaggattgtgtaattaagatccaattacaacatttaagtcttgtttacaaaatgacagtgttctccttgtcaagtcatttccc-tgaaaattgcttcactacatgataattgcattatagcaggtaactggaacagcccagtgaatgggt-gggggatcagttttcttctatattctaggtggtctgtgtcaattaaataaggcaaacgcatttaattgacaagtgttagtgcagggtgagggagaatggatttgcacaacagcgatatgttaaaa-acccagcagtggattttgagagtccatgagctgctaaacaag-ttttaagataatcaagaaacaaagctggcacctaccaacacttgtagcgggtgtcatgcacaatattgagcctgcccatcatgcattgcaacaggaaggtggatttgc-aaagggaaaagaattaaaacaacccatcacatgtgtaattaggaaaatctcatttgaacaaagaag-aaaaaattggttattatgggaaacactggcatgtaatcatcagcacagtcaaatcaaacagcaaggtggtggtcaattagaactagtctgacatgagcaaagta-ggggtagaagcagactgaattgtgtgctggtattttgattaaaatgagttaggcagtaatgaaaatgtagctccaacagcatgagagttgtgaatctcattcagcctgatatttaattatgtttctgggtagatatataatgtggattaatagttttattgtaagcctgtgattagtttctgtttgtactaatttctgttt-ggctgtcttgaccttgaggtg-aaaacatt---------ctcccctcccaagaagatgtattccctcaatttaatgccagtctgaggt-gtttctcctgcatcatcagatcaatgaaaagtaaatagcctacacttcttatttcacagtgcagtattgatctttcttcagc-ttttgcttccc-ttttttccctgcgtcttgtgtctttcaacccctgggaccaaagtgattgccatagattggacaagctaacaagcgcatgataaggaactagtgttttgtggtatactcacatacacatgcttag--tatatataaacccagacttctctgcattgaaagagaggtgccattttgtgtatggcacaag-----tcactgtgagacacaaccagaaggg-aaagcactagaacaacaagaggatttaatggctggtgtggagggttaatgactattgctaaagataagtgaattatcaaagctgttgctct------ccccgatc-tccaaatccattaca--ttgctggcc--gtctaattaaatacgtaagtataataaaatcatattttatgactatttgagggtaatgagattagtctttagaagcgatcgccacatattaaagatgccactgtctatagaatgttaataaccttaaatcaaag-tgtatag-aaactattcgtgataaatt--aaaggaagaagagga-------gggg------------ggaagggggaaaaaag--------------gggggg-----------aaaacctgcctccat-aa--tcat---------------------aaactggaagattgacacacttctc-ttggaaggaaactcaagtcacaaataggttgatgggagaaaggggaaaaaaagatct-----------cttgg-aa--ggaaactcaagtcacaaacagccatgctacctgagcaatcaggtcaaacaagcttctggtaatgaagatccatccattacaatggtgtgtgggctagagtggtagatcactttcatggcctctgaagaagctgagcagttatcagtaacattc-aaaaatccactggaaagtcattcatttcactttatggtcctaattagccatttgtatagttctataattaaatatgttcctttctcatcaagtttttcactttagtaatgatactactgtgccacaaacaggcctcatgctgtttggtttgggacttattcatagcatttaattggtcacccagtggttagccaataaccctttcaatgggaagcaacactctgaatgttgttaatgggctggaggcacagtgtttgcctcctggtacccagcagtactgggaataaagcaatttcctccactgtgttgtgtgcccaatagctaatcctctccactcctgaaatgcacactatttggttataagtatttgtgctggcttacttaccgctgggttgttaataggcagcgattcttcaatgctaattcacggccatgttgaatcccatgatagttaatttttcctgacagacttggtcctggtaatgaacaggtacttgtcagaattgccacagttgttttgggttctctgtcagtttcagcagctgggggtcaaaggtcacagagggagtgtattcagtggagaccgggagacagacggctgtcatgtccttttcctgcagattcaaaatggtgaacagaaagcctacgtcttgaaaaacaagcagctgacagggccaacaaagggggtcatctatcttgaaatagatgtgatttttaatgctgtaagtcttaactttggc-ttttttgtactgctaaagagttcagtttcatgaaagcttttgttcctgatttgtagagaatttctgtcattcttcattttctctaaaccttgatgcatgctgc-aaaacgctcttctgccactggctgagacgcccaca-c-ttttccacttt--agtactgttgctaatg--tatacacaagctagcagtcattaaaagttagtaacacagcaggtgatggtatggc-taagtgtaaatgttctgaaataaatagcagttggtgacctggaatgtcagggctctagacaagggtgtatgtttgtcaatatatcctacatgttttacagactcctcagggaataggggaagatacaatttcaccttttctgtgccaaaacattttaattatatcttcttccaagtacagcggttcagtaaccaaggagctgacattgatgcatgtgttgataaagctgcaaacattcaaaatgagattaacaaagattttgaggaaagggtgacagctaattttgcacagtattctgcatctaattcaggtcagtgtaacgatagaatattttataactcttgtgtcatccagaaggacttttatgatgttttgtgttaatgaacatttgtgtgtatgaagaaaatagctgagaacctatttttcatacaaaattttt-ggctttgctaaaagagatgcataccctagttggtgttcttttggggtaataagacatcacaaccatgctctagaagatgtatgtcagatggctctccaataacattaaggcagctgatatatgggatactgaaggcagattaa---gttgttaatgtatattagtatattcttaatttctttttaattgaaaaagacatattgactttaattagaaccatttcacaggaactgtcaattagcacatgtcaaactagttaattcagaacagaattcttttaattagggtctgtttttctttaactgtggggccaatgaaatcagctttcccttatcacaa-ttttaaatgtctctaagagactacaatacaaatgtagtctcttatctattattagaagcccatatggacaacattaaaatgatgatgctggcattgttcgagaaacaaacacttttcattcatcttgaa-----gtaattttctgtcaggttcaagccccttgtggcctacagcttgtgcgcagctagctgtggtgatacaacaactatttcaatttattttacaaattccggccattcaaatgtcagttagtgttcaccaagccagcatctgaaattgtgcagttaacgagttttacaacatttctatcaagagaaactgtttagcataactgactcttaaggagttattatacctctaaaaatccattttaaggggcattatttaaataaaatagaaaaacggttcactgccttttaaaggggctacaaaaaaaaaaaaagtccatcagatccagtgcagtaatccttggcttaaagcactctcgagagcacttctgggaattatcagcataatgaaatgttttgtgaaatgtcgaagcttattcctccttgttctccttcaccaaatga-------tttttttcttgcaggattttagccttttaaaggattttttttc------------tttttcttccatctccattctgccacaagtattcatctgaagagacagggaagtgaaaggctaggttaagaaaaacacagccacctccaaagtgctaaaactgcaataaacccatcacctctaacaacagcg-gagcatgaaaagat--aaaaaacagcctgccaagaatgtagtaaccaaccattcacttttaaatgctctccacacttcaatgcacagacctaattacttttctgcattctcaaattcactttgctgcactgcaatcaaaaacctggcgttaaaatattttagactctaaggatcaagactaattatgggtctaagcagcacctt-ttggttttccccctcccctctttcttctccacccc--ttattctcttcttt-ggactactttaaagcacactccaggagaagaaaagcttgttgtggttgcccgtaggaaaatttgcactttctgagggaaattctttcacctttgtgtgcc--catagcagagatctctcttcatggcagctgtaggatgcacaggaactctgtgacctggaaaatgtgggacaactgacacaaggtgacccttgaatgctggggtaggcccaattaatttaaaattttgcttggccttgtctcttccaattttctaaatcctctggaaaaatgattaatgcgtacactgccaatgcgaaaatatttttgaccctattaaagtcgaccaagggtaaaccaagtgtaggctggcattgtatcaaactagctttattaaatttgattggagagttgtgtgaggaagggacagacaaggacatta-ttttgctcagcaactcccttttaaatgaaaacatcagggagaatacaaaatgccaattttgtctggtga-ggagtcttgcaagattttgtgaatatctgaattttatctgactaaggaaaagagttt----gactacaagatgc--------tatctgccacaaggattaccagtctacatgtggatcaaagacaattctacattttaccctagtgattagccataattaaataaagtaagtctgtttaaacttcattagcagcaagacgtttgctacagtagagtgggcacaaatcatccattcttaatt-aaaagataatccacaggatgaccataatcttcttctaaaaatataccatttcctccagaaagatttcatcaaataaggataaataacagtttctatgctgaagccgggaagagaaagggaa-gggccgcttctcctttgcctgagtgagtggtgaatgtgcctgataacatcactttggcatgctattatct-aaaatggtagaatacctcactccagcaaagtctgacattgtgaaggaaagtcaaaaggacaaacatgtcct-aattttgtaacaaatattatactgagaaaaggaatacacagctaccttgt-aataaaag---cccattgtttcaagaaatatacagcatgga--tatgagaacaa---aataatacc--atagac----tgaaggtttagacctggctgatatccatccttacaccagctccttagcttgtcctggacatctcaacaaacacttgaaatgctaccaaacccaagccgccacttcacatgatttattatgtcattaatgtcaagctatcagtggacaagagtaaaagagacaacagcaaagctgactaaaaacaaatagttttgattaaactcaaggacattcagtacagctttcagcaaaaaggcattcatcatttccaaagctgaccttgtt--tttcccc-cctccccacctccatcccaaatgcaagtataatacatgtaagaattccagcagaact--ttgaagtgggatagtgtagtgctatcgtggc--------tgtataccagatgtcaaactgaggtggagtctc----------------------tgcacttactttcagag-ttctttc---ataccaaatccacaagtactgttttcctaaaagcacctttcaagtgatctgcctttttactgagatgtgactgctactgtgtacttatttttaaaatggcttgacagaattgctaatgttctcattccttcaggatatttcctaatacttgtagccttttcatgtttctaattaggccagtaatggtccctgaagttaaaccaattaaaattatttactgtgacacacagtgtgaagataattatctgatatctgaatccaacttctgcttacttcgcaacattacttaatagaaaacagagaaactgatgcctgtgctttcattttacttgtctaccaaatgtgtttgccctatagcaaactgtttaaattctcccaaactaattgaactt-aaaatcgtacaaacaaattatccttaactacat-tctatgatgcattaacagtacagtacaacttattaactacaatattagctggattgagtgtatacttaatgttc--aaaaca-------gagagagagagagagagacttattcagttttgacctttgtgtcctgaacagaccacttgctacctcatttgaaggcagacatggcagtgtgcgctattgggtgaaagcagaattgcacaggccttggcttctaccagtaaaattaaagaaggaatttacagtctttgaacatatagatatcaacactccttcattactggtaagaattgacagaattactcattc-ttttttctagtattcttttt---aaaaaaatagcaatacatggtctctgaaatatcaaaacatgtaatgataattcagtataataaaata???????????????????????????????????????????????????????????????????????????????????????????????????????????????????????????????????????????????????????????????????????????????????????????????????????????????????????????????????????????????????????????????????????????????????????????????????????????????????????gttcaggagt-ggatttagtcagctgg--tacctaagc-tgtagatcagtttggatctaggtttcttgtgttg-ttgcatcaggctgacaattggcaatcatttggcaacac-tttttactgtcacgttgaacataagaaaagggc----agagttcggttagcacactcctatttcctcc--ttttttttccttttgactgatttggttatttgccatttctggggattaaactttaaaaaatgttcttcttttctgtatctgatgttctgtgtgctattagtgatgcagccaacacgaacggttgtcatgtgtaacacaactttcgatcaccgtgaaaacaacgtcctgcgaaagcgtccatgcttgatatcgtttggttcatgaacattaagtttccagtacaggtgacccatagctcaaagtgttaaataattgtctacattgttcagtttttaaaagtaaaaatctggtaatgagcttgctagttttgctcacttgttgttcctagtggagcagggg-aaaaggaaaaaactctttgatttagagttttagactaaaatgttcaagccacagtggcttttaacatgcatcgtctgacagtacc---caaaaagtcccttgcagctctaggtaaaattatgataacaagagggagagaaag-----g----------gaaaaaagctattactgacaccatgctttcattatgcaaatgatattaagataggctgttcggatcgcctgtggctatgctataatctccatgcagtgattataatgtgtcaaacttagtcattttgattatgacatgttaattacatgccatcctcatgcagacatgaatattactcgcagtcaaaaga-aaaccacaaatt-gggggcattgattgttctgtttttg---------------------------tttggtgttgatactgttgttgat-aaaatggattgaaagataaagagctacgtaatattggcaaagtcatacttctctcagcaagtggcctttgcagacatgatcacccttttgctctgttgcctgctgccagctcctttgatgagtttgcagctcagctcagtcgtggctgacagcactgattggggtgcagtacgcactctgctccttttattacagacagtaattaaagcagctcgccctgccacttccataacaaacacagcataatgccctaattatgactttattaatttaagtcaggatttaatgattttaaaagtgatttatattgtttttcctgttcagaacaaatgaaatctgtaggttaaattaaaaccagcttttcctcataaatgtaattttggtttg--aaaaatgtgcccctaaagactccatggcaaataaaagtattcaaaa--ctacagtg-tatccttgtagtgaatgtgaaactgtcagcaggattttcaggtcgtttgacaaaaaggatacaggtgcagtagctagcagtgaaggtgactgctagtttcatcaatcactttgcctttctttaagttgatacataatggaccccttcaatcagcttccttgttctttgtcacttgtttaggaa--caaagaaaaaaaggtagaaaggctgggctttaaagtcaaggttacaaaatgaattgtttcttatttacacaaggtagatagatgtcagtgtgaacag-aggctcttcataaaatgttgtgtttgtcaataggtgataatatgcagtttgaagcttgctttgtacagaccttgagcactgatggtgctagtcaaag-cagcgtattcaaacaagggtttggaattaaaaggtgctaattctttaaatggtcagacattcactattttctggcccttaactaccacaagcaatcatatttgatgccccttaattagagtactt-ttcccccccttttcaggttcttttccacctcagcaatcgagacaatacatttgcttaccatgctaagtgttcttttgcatgtaaattaatcttgattcagtttacactgtcatgctgagtggtacaaattgcctataacaataaaacagcatgagtt-aaaaataaaa--gggggatggtaaggcagattgaatgtgtgccgtacttgataggatgttactttgctttatgccaatacattagtcaacgataatgaatcttctgttctgaaaagcatggtttagttgattttttaaattttacttcaatggagcagtaccttgtctttatagaacaagttagacaaaccattaatgacaagagtgttaaggttaaatatgaagcaatgcattcacttctctgagtgctatccatctttccatttacaggagcttgacaattcatcccctaggtttgcagctaaaactgtgcatagtgggtcactgatgctagtcactgtggagctggaggaagggtctacagcgcagctcatcataaacactgagaaaacggtgattggctctatactactgcgggagctgaagcctgtcctgtcccaggggtaacctgcttacatctggacttcagaatctggcacacaacaaaagtgcctggcatccactactgctgcctttcatttataataatagcctttccatctggcattgggggaagaatacactcttgacattcttgtctcctgttttagaatgctatagtgtgcttttatcacacaagcaagtgctttgcatctt----t-cccccctgctttgcaaccaaagaaacat-atattttactgtcaactaaattcttaaatgttatttgtaagggcagg-------------------agggaaacttagcttgttactctattctgttttcatcata-tt----ttaaatgtatttggtagcttccttcct--tccatgtcatgattttgtgtacaggttacatgatca-ttttaagatgtcccttgatcccgttacatgctcttacccttgggaagctgggctcaggagtcctagtcatgatgggacagaatattatagcgtggtttgtgcactagcatccttaatatttccttcctttcagaagcaaatagagcgtacccttatctgaatgctaatttcctagttaaaaccctcccttgctgacaagggactgaaagagttttaaatcacagatgtagagtatcaaatgcaataatgctcttgcaatagtgcattgaagcctcaattaattaacccttgggctaagtaggcaggtacacgatggtggccacaggcggtggatggatgagatttaaatgtgtatctcatttccccagcacggaacatgacgcttggttcagaaaggagtcattttgcacactcgcctcatttactctcagttttaatccctttaattccacctgagatccaggcaagaaaagaggaggaaaagcgaggtggactaagacgtggccacacaattagttttgagttatttatctggagtttgtatggtttagaaaaactccatcttcttggctgatgctgtcctaatgcatttaacttcagccatcagctatgattaaacacctgctgttgtggggaaacaaagcacgctaatccaatatgtatttctgacatcttaaatatcacccagtcccctgacatcaggcacagcttttcagcgggatggaattccagagcatatttttctaatttatggatggacaataaatcaaaattaagccttgggcaatgaaatatacatcagtgcagtatgaactgactgcaaactagggcacggaatagcagaggggg-aaaagggaggtattaatggaatcctgagctgcaaacactaaagtgaaaatgaaggaaattcccagcatcttatggagcgaaaatgaaaaggcaaaaaa----------c--a----aacaactccct-cc----------ccct--------aaaaaattc--gg-aaaatgtgggtgaaatcatcctgtgca-tttttctctcccacactttctgcaagggagttttattaagagttggagcaagctctggtttacaatatattcagaaccatatgtatgcattaattaaaggaatgtagaggaggagaaggagacctgagaaaataacaaagcagcagtgaatgcgtgcaatgatttttcattctgtttcgcttcagctctgcccctgcaacagaggatctaatcaatctgccggctattaagtttgttaattgataatgcatactaattaggctgtgcgcagttacttaagagactttgctaaggtgattgtaggcacaagtccaaatggagtttaaagtattctgtgtgaggttaaaacccatcaaccagaatagatggattttatattataacagaaggcacaacatactcctaagcatttaatgtatttcacagctatctgttgttacatactccatgtcaaccaaacaattacattttaggacatccactacaagctggaactaaatcg-----tgtaaggaaaagcatatgtagatggaggcactattgcaagctccttgagtttgcagcctacaaatgttc----------------tctttctctctctctctctctctct-----------ctct-------ctctctctttttcctattgaccacttgttaaatctttttgtttgtttcccgccattccccagggaccagcagacagacagccttgccagattcattttctgatcaaagctgtttgatttggtcaattttgccacattggagacgttctctattacagagataaatagccttgggctaactgtcaacgaaaacttgtaagctaataaattattccaatttcttcctgcggatttctctggagacagccctaggaaatacactttttgattagtaaatttctctgtgtgtgtgtctggacattcaaatgtgtcgactttgattagcaccattgcttttcaagtagatgctggctgaggggctgtcagttgcaggcagccctgatgcataatgcatcaactgggcccgga------------------------gggttttaaaagggaaag--------gttgaggagggctgctggggaatactgagccaga---------gggaaagaaagagagaaaag--------------agaggaaagagggagggagagaag-----------aaagagaaactcggagggaggaggggggggg---cctttgggcttgatctctgaaattgc-tacagaattacatttg---------------tttttcctggtga-ttgtattaaaagtcactcctcatctccag-gacgcgtgaaaagatccactttccactcagatgcgccgcatt---------------------------------------------------------------------------------------------------------------------------------------------------------------------------------------------------------------------------------------------------------------------------------------------------------------------gaaatatgaaacaaaagtgctccatgtcctacttaaagcttcatcatgaagccacaccacagaaatttaatcctaattttgagaacactagagat-gg---aaaaaaatactaccagtagtaacagatgtgaaattacattagataaatataatcattagtttcagtctcaccctggttaatttgtttgtggaaatgtgcaacccattattcattaggtaatttttcacacattgattagaaagccatgtcgaattgtgatcccagcacatttgaacttacctatctcacagtgagctgtaccacttacaatagtggaaatgggggacaaaatgtttatctcaggctgattttgtgccaataaataaagtaaatcaatagccagtgaagtgtgaacgacatttctctgctgtataatatgg-ttttgggggcaatttgacatgctacaaggggaaacaagggtcttgaacagaaaggtaataaaagcaaatcatgctggtaactgttaattttgcaattagttaaggattatatttccttatttt-ttttattaattttatgtaaagtgggatttatcagtggagcattcattgacactgacttcaatttattctgatgaaactgactgacatctgtgtgtgctgttcatcagtcataatttaaaccattcttaattgcattaaatgtaaattaagacattcaatttcagccattatttttcataaaacactgtgaactgaattttagtgggtcatgagatcttacgttcaagataaatagggtaaa-ttcaaaacttaccattgatgttcatatttcaccc-tttgtcgactgcatttctttcgtagcttactagattggaacaattaattttagctgtgattgtcaattaacaaactttttctagtcatcagtcatcagtcctcaa-ccagcgagtctgctctatttaaaatgtgctagctttttt---tcccctcctctccctttttccatttaatgcatcccatctgtttctgaaataaattgcaataatccgtgtttaatgttaatcaatgtattactaaatatgcaaattatattaaaagacgtggtttag--aaaaaagctttcatttgtaaatatggcctctcaaaaagaagaagcatagctaaaagccatttagccacagtagcctaactcgtaacactgtggcggatttataaagcggtgcgcaagttgatcttt-ctcccacaaggggatatgt-aaaactgttgcatatcagatgttgttaacatctgatgggctagtgctaacagtgtaggagcctaatttcca-tcgtgatgatttgagacaccaacaggaagaa-----ctctagaagatgcaatctt-taaagttttttctcatttacaagcctttaatgat--ggggtctggttactagtgagtttatttt--ctagcacatagctcctcagaggcagagcttaggccaagtacaagttgaataaccttcaggaaagcactgctgtccttctgtccgccgctgtctttgaaaattgcctgcagagttagtgagcaggaacagttaagatttacaaacaatgatgaagcttgtcatgcatctttcaccattcatcatctgggtgccgtggctgggcggtgaagtgttcttcataaaaaccagctcagtgtgaaatacacctcgctgcaatgtttactgctctgaaactcgtcagaagccctttatagtaaatccagattgcgatgtgacattacagtatatcattgcacagcgcggtggggtttacactaggaatgagtgcagttcacaccagatgagatgtcgaaattgagttatgtaggaatttggctgttatatgaggatagcttttaatgaaactagtctttaaaaaattcattgttctctgtagttgcagcagtacctgaaataaaaatgttattgatgactgaatttttgt--tgtgtgtatagttggtgagctgtattaaacagg-aaaaaaagaaattacttgtattttcttcactctgtgctttgaaaacatctatttgatttca-ccccatctgttgtaatcaataacctgaccatcttgttttttattaaatgcacttactcttaatttcatccaccagtggttttagagagaataatgtggagttacctatatgggtttgacattataaatcacttctcggggctgaatcgtatagtggtatcgattgatcctgatatatcacagaaatttactgtcacttctgttttcaattaaagatacaatcagtcagataatgacttaattggattttacagaagattgagttttattgcccagtgctttacgagtttagttaaggaagatcattttatcacccttgtcagcctgctagtgcaaactccaagga-actattatctgatgcttctgtgtcaggaagagttaaatc--ttttttgacaattcaatagttccctttgggtcttcacaaatggcacctgttgttgaagtcaatagagcttacaatttaatttcatctgcctgcaaacaatctctctcattagggggtgaaatgatgatagaattcactgagccatgcagtttcactttctacagggcactacgtaagtacagtcatcattttcaacaaagggaggcacaattatcctggaaactgattgtaaggaagacaaaatctgcagaggggaaaa---aaaagagagaga---aagagagcattatggaaagtcaggctctgcaattttggtacatttgttgttcaatgccaatttgcagtctaattattgtgtttaacaggatctggaaatgtggcaatcc-aaaagataggtaaatggcttagaccagagatta-gggcaatttccaatatattaccaaccaattattactcttagaaggaca-gaaaagaaaacacaagtggccagagggctgtagcatagctcattttattgtttaaacag-tttttgcataggaaatatatccgcttccagtaattgactgcagtatgagcagctgctagcagtataggctggatataacagtaaatcacattaactcaagcttgatttacaccagttt
[truncated: 37,050,116 more chars]
